# Supplementary material for: LAMC2 mitigates ER stress by enhancing ER-mitochondria interaction via binding to MYH9 and MYH10
Source: Cancer Gene Ther. 2023 Oct 27;31(1):43–57. doi: 10.1038/s41417-023-00680-5 (PMC10794146; doi:10.1038/s41417-023-00680-5)
Supplement: Supplementary file 3 — IP-MS identified peptide list [file 41417_2023_680_MOESM3_ESM.xlsx]

## Sheet: IgG-LAMC2
Sequence	Length	Missed cleavages	Mass	Proteins	Leading razor protein	Start position	End position	Gene names	Protein names	Unique (Groups)	Charges	PEP	Score	PSM IgG	PSM LAMC2	Intensity	Intensity IgG	Intensity LAMC2
DFSALESQLQDTQELLQEENR	21	0	2492.17	P35579;A0A024R1N1;A0A0U4BW16;Q86XU5	P35579	1302	1322	MYH9	Myosin-9	yes	2;3	0	415.63		2	4310200000	0	4310200000
HSQAVEELAEQLEQTK	16	0	1838.9	P35579;A0A024R1N1;A0A0U4BW16;Q86XU5	P35579	1194	1209	MYH9	Myosin-9	yes	2;3	0	375.65		2	1814800000	0	1814800000
GHYTEGAELVDSVLDVVR	18	0	1957.97	P07437;Q5SU16;Q5JP53;A0A384NYT8;B7ZAK1;Q5ST81;B7ZAF0;Q6LC01;A0A024QZU2;O43209;Q13885;B2R6L0;A0A384MEE3;Q9BVA1;Q2NKY5;A1L195;A5D907;A5D906;B4DMJ5;G3V2A3;Q13509;Q9BV28;Q3ZCR3;A0A0B4J269;B2RBD5;Q53G92;P68371;Q8N6N5;Q8IZ29;Q8IWP6	P07437	104	121	TUBB;TUBB2B;TUBB2A;TUBB6;TUBB3;TUBB4B;TUBB2C	Tubulin beta chain;Tubulin beta-2A chain;Tubulin beta-2B chain;Tubulin beta-3 chain;Tubulin beta-4B chain	no	2	0	370.42		1	178620000	0	178620000
DAASLESQLQDTQELLQEETR	21	0	2403.14	P35580	P35580	1309	1329	MYH10	Myosin-10	yes	2	0	349.57		1	50713000	0	50713000
LQQELDDLLVDLDHQR	16	0	1948.99	P35579;A0A024R1N1;A0A0U4BW16	P35579	1418	1433	MYH9	Myosin-9	yes	2;3	0	326.01		3	2971400000	0	2971400000
SLEAEILQLQEELASSER	18	0	2044.03	P35580	P35580	1684	1701	MYH10	Myosin-10	yes	2	0	319.58		1	53907000	0	53907000
IAQLEEELEEEQGNTELINDR	21	0	2471.17	P35579;A0A024R1N1;A0A0U4BW16;Q6ZNL4	P35579	1731	1751	MYH9;FLJ00279	Myosin-9	yes	2;3	0	317.83		3	1185800000	0	1185800000
TELEDTLDSTAAQQELR	17	0	1918.91	P35579;A0A024R1N1;A0A0U4BW16;Q86XU5	P35579	1146	1162	MYH9	Myosin-9	yes	2	0	308.91		1	943120000	0	943120000
CDFTEDQTAEFK	12	0	1489.6	P60660;F8W1R7;G3V1V0;G3V1Y7	P60660	2	13	MYL6	Myosin light polypeptide 6	yes	1;2	0	306.48		2	2211700000	0	2211700000
GHDLNEDGLVSWEEYK	16	0	1889.84	O43852;Q6IAW5;B3KQF5	O43852	115	130	CALU	Calumenin	yes	2;3	0	303.04		2	107810000	0	107810000
YSEKEDKYEEEIK	13	2	1688.78	P67936;V9HW56;B4DVY2;A0A2R8Y5V9;B4DTB1;A0A2R8YE05;K7ENT6;A0A5F9UN72;A0A2R8YH90;A0A2R8YHD2;K7EPB9	P67936	178	190	TPM4;HEL-S-108	Tropomyosin alpha-4 chain	yes	2;3	0	301.16		2	195000000	0	195000000
NSLQEQQEEEEEARK	15	1	1845.83	P35580	P35580	1346	1360	MYH10	Myosin-10	yes	2	0	289.45		1	21022000	0	21022000
ANLQIDQINTDLNLER	16	0	1868.96	P35579;A0A024R1N1;A0A0U4BW16;Q6ZNL4	P35579	1755	1770	MYH9;FLJ00279	Myosin-9	yes	2;3	0	277.06		3	1540500000	0	1540500000
EQLEEEEEAKHNLEK	15	1	1853.86	P35579;A0A024R1N1;A0A0U4BW16;Q86XU5	P35579	1343	1357	MYH9	Myosin-9	yes	2;4	0	270.45		2	775660000	0	775660000
NAFACFDEEATGTIQEDYLR	20	0	2349.02	O14950;P19105;J3QRS3;Q2F834;Q53HL1	O14950	105	124	MYL12B;MYL12A	Myosin regulatory light chain 12B;Myosin regulatory light chain 12A	yes	2;3	0	269.4		8	330040000	0	330040000
LEGDSTDLSDQIAELQAQIAELK	23	0	2486.24	P35579;A0A024R1N1;A0A0U4BW16;Q86XU5;Q99529	P35579	1053	1075	MYH9	Myosin-9	no	2;3	0	268.2		2	1931200000	0	1931200000
LQLQEQLQAETELCAEAEELR	21	0	2500.21	P35579;A0A024R1N1;A0A0U4BW16;Q86XU5;B4E3S1	P35579	883	903	MYH9	Myosin-9	yes	2;3	0	266.42		6	110910000	0	110910000
QTLENERGELANEVK	15	1	1728.86	P35579;A0A024R1N1;A0A0U4BW16;Q86XU5	P35579	1220	1234	MYH9	Myosin-9	yes	2	0	263.89		1	87460000	0	87460000
EEVGEEAIVELVENGK	16	0	1742.86	P35579;A0A024R1N1;A0A0U4BW16;Q86XU5;B4E3S1;B1AH99;Q5BKV1	P35579	48	63	MYH9	Myosin-9	yes	2;3	0	261.72		2	208110000	0	208110000
QAQQERDELADEIANSSGK	19	1	2087.97	P35579;A0A024R1N1;A0A0U4BW16;Q6ZNL4	P35579	1698	1716	MYH9;FLJ00279	Myosin-9	yes	2	0	254.2		1	0	0	0
KLEEEQIILEDQNCK	15	1	1887.92	P35579;A0A024R1N1;A0A0U4BW16;Q86XU5;Q99529	P35579	975	989	MYH9	Myosin-9	no	2;3	0	250.53		2	1921700000	0	1921700000
EEIVDKYDLFVGSQATDFGEALVR	24	1	2700.33	O43852;Q6IAW5;B3KQF5;B3KNG6;A0A024R755;H0Y875	O43852	288	311	CALU	Calumenin	yes	2	0	244.97		1	21671000	0	21671000
SEQEEYEAEGIAWEPVQYFNNK	22	0	2659.17	O00159;F5H6E2;B7Z3E5;B7Z9C0;D3DTH7	O00159	456	477	MYO1C	Unconventional myosin-Ic	no	2;3	0	242.01		2	109700000	0	109700000
IRELESQISELQEDLESER	19	1	2302.13	P35579;A0A024R1N1;A0A0U4BW16;Q86XU5;Q99529	P35579	1106	1124	MYH9	Myosin-9	no	2;3	0	241.68		2	310100000	0	310100000
GQCDLELINVCNENSLFK	18	0	2151.99	Q00610;A0A087WVQ6	Q00610	924	941	CLTC	Clathrin heavy chain 1;Clathrin heavy chain	yes	2;3	0	239.87		2	112390000	0	112390000
ELESQISELQEDLESER	17	0	2032.94	P35579;A0A024R1N1;A0A0U4BW16;Q86XU5;Q99529	P35579	1108	1124	MYH9	Myosin-9	no	2;3	0	238.13		2	2413400000	0	2413400000
KLEGDSTDLSDQIAELQAQIAELK	24	1	2614.33	P35579;A0A024R1N1;A0A0U4BW16;Q86XU5;Q99529	P35579	1052	1075	MYH9	Myosin-9	no	2;3	0	235.26		2	1827500000	0	1827500000
IAECSSQLAEEEEK	14	0	1621.71	P35580	P35580	1008	1021	MYH10	Myosin-10	yes	2	6.5369e-273	234.61		1	89048000	0	89048000
VDNDENEHQLSLR	13	0	1567.72	P06748;E5RGW4;A0A7I2V3G5;A0A7I2V579;A0A7I2V4G8;A0A7I2V433;A0A7I2V2X9;A0A7I2V3U2;A0A140VJQ2;A0A0S2Z4G7;A4ZU86;A0A0S2Z491;A0A7I2V5S2;A0A7I2YQC0	P06748	33	45	NPM1	Nucleophosmin	yes	2	1.1671e-255	233.46		1	58796000	0	58796000
SVNESLNNLFITEEDYQALR	20	0	2354.14	Q00610;A0A087WVQ6;J3KS13;K7EJJ5	Q00610	1462	1481	CLTC	Clathrin heavy chain 1;Clathrin heavy chain	yes	2;3	0	232.17		2	334050000	0	334050000
EICELTGIDQSVLER	15	0	1760.86	O43795;E9PDF6;B0I1S9	O43795	308	322	MYO1B	Unconventional myosin-Ib	yes	2	1.1424e-244	229.29		1	254570000	0	254570000
QQNIQELEEQLEEEESAR	18	0	2201.01	Q99529	Q99529	2	19			yes	2	4.0533e-255	222.1		1	32778000	0	32778000
TSIDAYDNFDNISLAQR	17	0	1941.91	Q00610;A0A087WVQ6;J3KS13;K7EJJ5	Q00610	1482	1498	CLTC	Clathrin heavy chain 1;Clathrin heavy chain	yes	2	3.806e-194	215.02		1	177120000	0	177120000
QELEEICHDLEAR	13	0	1640.75	P35579;A0A024R1N1;A0A0U4BW16;Q86XU5	P35579	911	923	MYH9	Myosin-9	yes	2	3.6972e-158	214.82		1	33988000	0	33988000
SGFEPASLKEEVGEEAIVELVENGK	25	1	2659.32	P35579;A0A024R1N1;A0A0U4BW16;Q86XU5;B4E3S1;B1AH99;Q5BKV1	P35579	39	63	MYH9	Myosin-9	yes	2	1.9292e-277	213.99		1	13751000	0	13751000
NAEQYKDQADK	11	1	1308.59	P35579;A0A024R1N1;A0A0U4BW16;Q6ZNL4	P35579	1857	1867	MYH9;FLJ00279	Myosin-9	yes	2	7.1934e-144	212.72		1	387560000	0	387560000
QLETVLDDLDPENALLPAGFR	21	0	2325.19	Q9NYL9;Q5HYL6	Q9NYL9	31	51	TMOD3;DKFZp686E1899	Tropomodulin-3	yes	2	7.0371e-227	212.24		1	175090000	0	175090000
LLQFYAETCPAPER	14	0	1693.81	O00159;F5H6E2;B7Z3E5;B7Z9C0;I3L501;I3L3Y6;I3L3F5	O00159	153	166	MYO1C	Unconventional myosin-Ic	yes	2	1.7918e-152	209.97		1	266920000	0	266920000
HSQAVEELAEQLEQTKR	17	1	1995	P35579;A0A024R1N1;A0A0U4BW16;Q86XU5	P35579	1194	1210	MYH9	Myosin-9	yes	3	7.7389e-170	208.85		1	374080000	0	374080000
KGAGDGSDEEVDGK	14	1	1362.59	P35579;A0A024R1N1;A0A0U4BW16;Q6ZNL4	P35579	1937	1950	MYH9;FLJ00279	Myosin-9	yes	2	8.8698e-152	208.51		1	50010000	0	50010000
IHEGCEEPATHNALAK	16	0	1775.83	Q00610;A0A087WVQ6	Q00610	866	881	CLTC	Clathrin heavy chain 1;Clathrin heavy chain	yes	2;4	2.4529e-168	208.51		2	209090000	0	209090000
IQVLQQQADDAEER	14	0	1641.8	A0A0S2Z4G4;A0A0S2Z4I4;B2RDE1;Q5HYB6;A0A0S2Z4G8;A0A087WWU8;Q8NAG3;B4DWT5;D6R904;Q5VU61	A0A0S2Z4G4	14	27	DKFZp686J1372;TPM3		yes	2	2.9963e-152	208.46		1	91599000	0	91599000
ELEDATETADAMNR	14	0	1564.67	P35579;A0A024R1N1;A0A0U4BW16;Q6ZNL4	P35579	1899	1912	MYH9;FLJ00279	Myosin-9	yes	2	1.7613e-133	205.32		1	48331000	0	48331000
HLVYESDQNKDGK	13	1	1531.73	O43852;Q6IAW5;B3KQF5;B3KNG6;A0A024R755;H0Y875;B3KQK3	O43852	272	284	CALU	Calumenin	yes	2;3	0	204.56		2	127170000	0	127170000
LEEEQIILEDQNCK	14	0	1759.83	P35579;A0A024R1N1;A0A0U4BW16;Q86XU5;Q99529	P35579	976	989	MYH9	Myosin-9	no	2	5.4252e-117	199.03		1	652830000	0	652830000
IAQLEEQLDNETK	13	0	1529.76	P35579;A0A024R1N1;A0A0U4BW16;Q6ZNL4	P35579	1816	1828	MYH9;FLJ00279	Myosin-9	yes	2	1.4829e-103	198.25		2	2144200000	0	2144200000
DLEAHIDSANK	11	0	1211.58	P35579;A0A024R1N1;A0A0U4BW16;Q6ZNL4	P35579	1621	1631	MYH9;FLJ00279	Myosin-9	yes	2	5.6744e-78	196.52		1	956230000	0	956230000
VSHLLGINVTDFTR	14	0	1570.85	P35579;A0A024R1N1;Q86XU5;B4E3S1	P35579	374	387	MYH9	Myosin-9	yes	2;3	2.4608e-102	196.24		2	1116000000	0	1116000000
NFHIFYQLLEGGEEETLR	18	0	2194.07	O00159;F5H6E2;B7Z3E5;B7Z9C0;D3DTH7	O00159	236	253	MYO1C	Unconventional myosin-Ic	no	2;3	4.2038e-133	196.11		2	141280000	0	141280000
TTHFVEGGDAGNREDQINR	19	1	2114.97	P18124;O95036;A8MUD9;A0A024R814	P18124	224	242	RPL7;WUGSC:H_RG054D04.1	60S ribosomal protein L7	yes	2;3	3.8726e-133	196.02		2	172230000	0	172230000
QLEEAEEEAQR	11	0	1330.6	P35579;A0A024R1N1;A0A0U4BW16;Q6ZNL4	P35579	1878	1888	MYH9;FLJ00279	Myosin-9	yes	2	1.1991e-77	195.04		1	2044200000	0	2044200000
ATDAEADVASLNR	13	0	1331.63	P09493;Q6ZN40;A0A0K0K1I0;A0A0S2Z4G6;D9YZV4;D9YZV5;Q15657;C9IZA2;H0YKP3;H0YKX5;V9HW25;Q5TCU3;P07951;A7XZE4;B4DGC2;B4DTK3;B4E3P1	P09493	78	90	TPM1;HEL-S-273;TPM2;TPM2b	Tropomyosin alpha-1 chain;Tropomyosin beta chain	no	2	2.2233e-89	194.12		1	839390000	0	839390000
CQHLQAEK	8	0	1012.48	P35579;A0A024R1N1;A0A0U4BW16;Q86XU5	P35579	931	938	MYH9	Myosin-9	yes	2	5.143e-53	193.86		1	971420000	0	971420000
KFDQLLAEEK	10	1	1219.64	P35579;A0A024R1N1;A0A0U4BW16;A0A024QZJ4;A0A024QZJ6;P35749;A0A7R6KYT5;B1PS43;Q7Z7R0;O14794;O14729;Q68D89;P35580;Q7Z406;A0A0C4DFM8;B4E177;A1L2Z2	P35579	1445	1454	MYH9;MYH11;DKFZp686D10126;MYH10;MYH14	Myosin-9;Myosin-11;Myosin-10;Myosin-14	no	2;3	5.1393e-67	193.83		2	1382300000	0	1382300000
SYELPDGQVITIGNER	16	0	1789.88	P60709;Q53G99;Q53G76;B4DW52;B4E335;Q1KLZ0;Q53GK6;Q8WVW5;A0A2R8Y793;E7EVS6;A0A6Q8PFE4;P68032;P62736;V9HVZ7;B3KWQ3;Q6PJ43;B7ZAP6;P68133;P63267;A8K3K1;Q6S8J3;A5A3E0;B3KW67;D2JYH4;B3KUD3;B7Z6P1;Q96FU6;A6NL76;Q96DE1;Q13707;A0A804HKV3;B3KPP5;A5GZ75;A0A2R8YEA7;B4DUI8;Q562R1;Q9BYX7;F1BXA6;A4UCT3;G8FSY7;A0A173GMX0;K4EP00;K4ENJ5;K4EQ44;I3L4N8;P63261;B4DVQ0;B4E3A4;A0A804GS07	I3L4N8	215	230	ACTB;PS1TP5BP1;ACTC1;ACTA2;HEL-176;ACTG1;ACTA1;ACTG2;POTEE;POTEF;ACTBL2;POTEKP	Actin, cytoplasmic 1;Actin, cytoplasmic 1, N-terminally processed;Actin, alpha cardiac muscle 1;Actin, aortic smooth muscle;Actin, alpha skeletal muscle;Actin, gamma-enteric smooth muscle;POTE ankyrin domain family member E;POTE ankyrin domain family member F;Beta-actin-like protein 2;Putative beta-actin-like protein 3;Putative beta-actin-like protein 3, N-terminally processed;Actin, cytoplasmic …	no	2	2.0459e-103	192.15		2	2819200000	0	2819200000
DELADEIANSSGK	13	0	1347.62	P35579;A0A024R1N1;A0A0U4BW16;Q6ZNL4	P35579	1704	1716	MYH9;FLJ00279	Myosin-9	yes	2	1.3258e-75	190.57		2	1805700000	0	1805700000
YLTESYGTGQDIDDR	15	0	1731.76	Q9UM54;A0A0A0MRM8;A0A1Y0BRN0;A0A1Y0BRN3;A0A590UJ40;E7EW20;A0A590UK22;A0A590UKB0;A0A590UJ75;A0A0D9SGC1;A0A590UK71;A0A5F9ZI03;A0A590UJY4;A0A590UK86;Q14784	Q9UM54	167	181	MYO6	Unconventional myosin-VI	yes	2	7.916e-89	190.15		1	36656000	0	36656000
VAPEEHPVLLTEAPLNPK	18	0	1953.06	P60709;Q53G99;Q53G76;B4DW52;B4E335;Q1KLZ0;Q53GK6;Q8WVW5;A0A2R8Y793;E7EVS6;A0A6Q8PFE4;G5E9R0;A0A2R8YGF8;A0A6Q8PH58;A1E282;Q562Z7;Q562L5;Q562N0;Q562L6;Q562P9;Q562L9;Q562N8;Q562S0;Q562R8;Q562P0;Q562U2;Q562V5;Q562X9;Q562Y6;Q562N6;Q562Z4;Q562N4;I3L4N8;P63261;B4DVQ0;B4E3A4;A0A804GS07;K7EM38;I3L3I0;I3L1U9;I3L3R2;J3KT65	I3L4N8	96	113	ACTB;PS1TP5BP1;ACT;ACTG1	Actin, cytoplasmic 1;Actin, cytoplasmic 1, N-terminally processed;Actin, cytoplasmic 2;Actin, cytoplasmic 2, N-terminally processed	no	2;3	1.562e-105	186.13		2	4184400000	0	4184400000
VCTLAIIDPGDSDIIR	16	0	1756.9	P62888;E5RI99;A0A024R9D3;A0A0B4J213;A0A0C4DH44	P62888	91	106	RPL30	60S ribosomal protein L30	yes	2	3.5796e-89	184.55		1	141000000	0	141000000
AEQEEYVQEGIR	12	0	1449.67	Q12965;Q4KMR3;O00160;Q6ZNI9;H0YLE5	Q12965	423	434	MYO1E;MYO1F;FLJ00395	Unconventional myosin-Ie;Unconventional myosin-If	yes	2	4.7508e-52	182.16		1	90649000	0	90649000
EENVGLHQTLDQTLNELNCI	20	0	2339.11	P67936;V9HW56;B4DVY2;B4DTB1;A0A2R8YE05;K7ENT6;A0A5F9UN72;K7EPB9	P67936	229	248	TPM4;HEL-S-108	Tropomyosin alpha-4 chain	yes	2;3	1.3596e-110	180.3		2	251760000	0	251760000
TNQELQEINR	10	0	1243.62	P07355;H0YL33;A0A024R5Z7;V9HW65;A6NMY6;H0YMW4;B4DNH8;H0YMM1;A0A7I2V4P4;H0YNP5;H0YKS4;B3KRQ1;H0YLE2;H0YN28;H0YNA0;H0YMD0;H0YMU9;H0YM50;H0YN42;H0YNB8	P07355	136	145	ANXA2;HEL-S-270;ANXA2P2	Annexin A2;Annexin;Putative annexin A2-like protein	yes	2	9.7496e-27	179.37		1	78794000	0	78794000
KEEELQAALAR	11	1	1256.67	P35579;A0A024R1N1;A0A0U4BW16;Q86XU5;A0A024QZJ4;A0A024QZJ6;P35749;A0A7R6KYT5;B1PS43;Q7Z7R0;Q7Z406;A0A0C4DFM8;Q99529	P35579	1081	1091	MYH9;MYH11;MYH14	Myosin-9;Myosin-11;Myosin-14	no	2;3	9.4233e-41	179.37		2	960380000	0	960380000
LVLDQLR	7	0	855.518	Q7Z406;M0QY43;B3KWH4	Q7Z406	711	717	MYH14	Myosin-14	yes	1	1.9378e-13	179.16		1	260150000	0	260150000
ISSLLEEQFQQGK	13	0	1505.77	P62241;Q5JR94;Q5JR95;Q9BS10	P62241	158	170	RPS8	40S ribosomal protein S8	yes	2	4.1342e-222	179.1		1	0	0	0
EHLELFWSR	9	0	1215.6	Q00610;A0A087WVQ6;J3KS13	Q00610	1334	1342	CLTC	Clathrin heavy chain 1;Clathrin heavy chain	yes	2	8.6314e-26	178.94		1	65446000	0	65446000
ATENDIYNFFSPLNPVR	17	0	1995.97	P31943;A0A384MEJ3;G8JLB6;E9PCY7;H0YB39;H0YBG7;Q68DG4;H0YBD7;B4DP51;P52597;B4DKS8;A0A024R7T3	P31943	300	316	HNRNPH1;DKFZp686A15170;HNRNPF;HNRPF	Heterogeneous nuclear ribonucleoprotein H;Heterogeneous nuclear ribonucleoprotein H, N-terminally processed;Heterogeneous nuclear ribonucleoprotein F;Heterogeneous nuclear ribonucleoprotein F, N-terminally processed	no	2;3	2.8255e-69	177.83		2	156170000	0	156170000
IAEFTTNLTEEEEK	14	0	1652.78	P35579;A0A024R1N1;A0A0U4BW16;Q86XU5;Q99529	P35579	1001	1014	MYH9	Myosin-9	no	2	1.139e-54	175.74		2	1693000000	0	1693000000
HQEGEIFDTEK	11	0	1331.6	Q02878;Q8TBK5;Q8N5Z7;B2R4K7;A0A024RBK3;Q9HBB3;B4DRX3	Q02878	227	237	RPL6	60S ribosomal protein L6	yes	2	8.7807e-192	173.04		2	0	0	0
LAELEEFINGPNNAHIQQVGDR	22	0	2463.21	Q00610;A0A087WVQ6;J3KS13	Q00610	1183	1204	CLTC	Clathrin heavy chain 1;Clathrin heavy chain	yes	3	8.9099e-93	172		1	133410000	0	133410000
FDGALNVDLTEFQTNLVPYPR	21	0	2408.2	P68366;Q9NY65;C9JDS9;A0A7P0TA31;A0A7P0T945;C9J2C0;Q7Z3M3;P68363;A8JZY9;B3KPS3;B3KT06;Q9BQE3;Q71U36;F5H5D3;Q53GA7;B7Z1K5;Q1ZYQ1;P0DPH8;P0DPH7;B4DDU2;F8VVB9;Q6PEY2;B4DQK4;Q9UQM3	P68363	244	264	TUBA4A;TUBA8;DKFZp686L04275;TUBA1B;TUBA1C;TUBA1A;TUBA2;TUBA3E	Tubulin alpha-4A chain;Tubulin alpha-8 chain;Tubulin alpha-1B chain;Tubulin alpha-1C chain;Tubulin alpha-1A chain;Tubulin alpha-3E chain	no	2;3	2.7673e-91	171.76		2	41730000	0	41730000
QLLQANPILEAFGNAK	16	0	1725.94	P35579;A0A024R1N1;A0A0U4BW16;Q86XU5;B4E3S1;A0A024QZJ4;A0A024QZJ6;P35749;A0A7R6KYT5;B1PS43;A0A494C024;A0A2R8Y4C3;Q7Z406;M0QY43	P35579	210	225	MYH9;MYH11;MYH14	Myosin-9;Myosin-11;Myosin-14	no	2	1.9854e-61	171.09		1	1949100000	0	1949100000
LLEDLR	6	0	757.433	Q7RTW8;A0A2R8YG28	Q7RTW8	106	111	OTOA	Otoancorin	yes	1	1.0289e-06	170.96		1	565310000	0	565310000
EEEIAALVIDNGSGMCK	17	0	1834.84	I3L4N8;P63261;B4DVQ0;B4E3A4;A0A804GS07;K7EM38;I3L3I0;I3L1U9;I3L3R2;J3KT65;A0A7P0TBL1	I3L4N8	2	18	ACTG1	Actin, cytoplasmic 2;Actin, cytoplasmic 2, N-terminally processed	yes	2	3.1508e-61	170.18		2	76379000	0	76379000
NFINNPLAQADWAAK	15	0	1671.84	P35579;A0A024R1N1;A0A0U4BW16;Q86XU5;B4E3S1;B1AH99;Q5BKV1	P35579	15	29	MYH9	Myosin-9	yes	2	8.9622e-48	169.65		1	1332300000	0	1332300000
EQAEAEVASLNR	12	0	1315.64	A0A0S2Z4G4;A0A0S2Z4I4;B2RDE1;Q5HYB6;A0A0S2Z4G8;A0A087WWU8;D6R904;A0A494C0G0	A0A0S2Z4G4	43	54	DKFZp686J1372;TPM3		yes	2	6.7957e-36	169.41		1	222730000	0	222730000
SVHELEK	7	0	840.434	P35579;A0A024R1N1;A0A0U4BW16;Q6ZNL4	P35579	1519	1525	MYH9;FLJ00279	Myosin-9	yes	2	6.2024e-05	168.45		1	1048400000	0	1048400000
TSSIADEGTYTLDSILR	17	0	1840.91	Q9Y4I1;A8CDT9;G3V394;F8WE88;Q59FF5;E7ERV5;B5LY56	Q9Y4I1	1650	1666	MYO5A	Unconventional myosin-Va	yes	2	9.4822e-56	168.31		1	51477000	0	51477000
HLVYESDQNK	10	0	1231.58	O43852;Q6IAW5;B3KQF5;B3KNG6;A0A024R755;H0Y875;B3KQK3	O43852	272	281	CALU	Calumenin	yes	2	2.4368e-15	168.26		1	335440000	0	335440000
HGSLGFLPR	9	0	982.535	P39023;B3KS36;H7C422;B4DN06;F8WCR1;H7C3M2;Q96QL0	P39023	11	19	RPL3	60S ribosomal protein L3	yes	2	1.8123e-10	168.23		1	131000000	0	131000000
EILGTAQSVGCNVDGR	16	0	1674.8	P30050;Q59FI9	P30050	131	146	RPL12	60S ribosomal protein L12	yes	2	8.7403e-55	167.83		1	103270000	0	103270000
AGLNSLEAVK	10	0	1000.56	P67936;V9HW56;B4DVY2;A0A2R8Y5V9;B4DTB1;A0A2R8YGX3;A0A590UJB9;A0A590UK79	P67936	2	11	TPM4;HEL-S-108	Tropomyosin alpha-4 chain	yes	1;2	7.9747e-16	167.67		2	202400000	0	202400000
FLSNGHVTIPGQQDK	15	0	1639.83	P35579;A0A024R1N1;Q86XU5;B4E3S1	P35579	302	316	MYH9	Myosin-9	yes	2	8.5834e-43	167.3		1	93703000	0	93703000
LCCPATAPQEAPAPEGR	17	0	1823.83	Q96B54;M0QXZ5;I6L9C8	Q96B54	113	129	ZNF428	Zinc finger protein 428	yes	2	3.6056e-55	166.04		1	37096000	0	37096000
EENVEIHQTLDQTLLELNNL	20	0	2364.18	V9HW25;Q5TCU3	V9HW25	265	284	HEL-S-273;TPM2		yes	2	4.2452e-84	165.51		1	32634000	0	32634000
TIGGGDDSFNTFFSETGAGK	20	0	2006.89	P68363;A8JZY9;B3KPS3;B3KT06;Q9BQE3;Q71U36;F5H5D3;Q53GA7;B7Z1K5;Q1ZYQ1;P0DPH8;P0DPH7;A0A1W2PQM2;F8VVB9;Q8N532;Q6PEY2;F8VX09;F8VQQ4;B4DN58;F8VS66;F8VRZ4;F8VWV9;F8VRK0;F8W0F6;A0A7P0Z4A1	P68363	41	60	TUBA1B;TUBA1C;TUBA1A;TUBA2;TUBA3E	Tubulin alpha-1B chain;Tubulin alpha-1C chain;Tubulin alpha-1A chain;Tubulin alpha-3E chain	yes	2	5.0627e-84	164.81		1	352370000	0	352370000
FEELNADLFR	10	0	1252.61	P11142;Q53GZ6;V9HW22;E9PKE3;B3KTV0;Q96IS6;E9PN89;B4E1Q1;Q53HF2;P54652;A0A384MDT7;A0A024R6B5;E9PNE6;A8K7Q2;B3KUS2	P11142	302	311	HSPA8;HEL-S-72p;HSPA2	Heat shock cognate 71 kDa protein;Heat shock-related 70 kDa protein 2	yes	2	1.2905e-14	164.57		1	79595000	0	79595000
LSLSTK	6	0	647.385	P35579;A0A024R1N1;A0A0U4BW16;Q86XU5	P35579	1325	1330	MYH9	Myosin-9	yes	1	0.010333	164.1		1	614680000	0	614680000
VFEVSLADLQNDEVAFR	17	0	1950.97	P61247;D6RB09;D6RG13;D6RAT0;Q6NXR8;A8K4W0;D6RGE0;D6RED7;D6RAS7;B7Z3M5;H0Y8L7;E9PFI5;D6RI02	P61247	66	82	RPS3A	40S ribosomal protein S3a	yes	2	1.096e-51	163.71		1	54393000	0	54393000
KIQVLQQQADDAEER	15	1	1769.89	A0A0S2Z4G4;A0A0S2Z4I4;B2RDE1;Q5HYB6;A0A0S2Z4G8;A0A087WWU8;Q8NAG3;B4DWT5;D6R904;Q5VU61	A0A0S2Z4G4	13	27	DKFZp686J1372;TPM3		yes	2	3.2141e-39	163.51		1	16035000	0	16035000
IALTDNALIAR	11	0	1169.68	P18124;O95036;A8MUD9;A0A024R814	P18124	167	177	RPL7;WUGSC:H_RG054D04.1	60S ribosomal protein L7	yes	2	2.7068e-19	163.15		1	168600000	0	168600000
DIILQSNPLLEAFGNAK	17	0	1841.99	Q12965;Q4KMR3;O00160;Q6ZNI9;Q14779;B4DVP3;Q92827;B0I1T1;Q4LE34	Q12965	144	160	MYO1E;MYO1F;FLJ00395;MYO1F variant protein	Unconventional myosin-Ie;Unconventional myosin-If	yes	2	3.0767e-51	162.6		1	65851000	0	65851000
DVFLGMFLYEYAR	13	0	1622.78	P02768;C9JKR2;H0YA55;D6RHD5;B7WNR0;B4DPR2;F6KPG5;A0A0C4DGB6;A8K9P0;Q56G89;B4DPP6	P02768	348	360	ALB	Serum albumin	yes	2	1.7472e-28	162.36		1	404790000	0	404790000
HIAEDADR	8	0	925.425	P09493;Q6ZN40;A0A0K0K1I0;A0A0S2Z4G6;D9YZV4;D9YZV5;Q15657;A0A024R5W6;Q8TCG4;H0YKX5;A0A494C0V8;H0YL42;Q1ZYL5;F5H7S3;D9YZV7;H7BYY1;H0YKJ4;H0YK48;B7Z722;A0A494BZZ2;B7Z596;Q59GR8	P09493	153	160	TPM1	Tropomyosin alpha-1 chain	no	2	0.0016005	161.9		1	430920000	0	430920000
HATALEELSEQLEQAK	16	0	1795.9	P35580	P35580	1201	1216	MYH10	Myosin-10	yes	2	3.212e-50	161.23		1	31466000	0	31466000
TELEDTLDTTAAQQELR	17	0	1932.93	P35580	P35580	1153	1169	MYH10	Myosin-10	yes	2	6.491e-51	160.69		1	34252000	0	34252000
NCIVLIDSTPYR	12	0	1449.73	P62241;Q5JR94;Q5JR95	P62241	99	110	RPS8	40S ribosomal protein S8	yes	2	1.2846e-27	160.36		1	174860000	0	174860000
SLDLFNCEITNLEDYR	16	0	2000.91	Q9BTT0;Q53F20;E9PPH5	Q9BTT0	117	132	ANP32E	Acidic leucine-rich nuclear phosphoprotein 32 family member E	yes	2	4.3268e-50	160.15		1	42434000	0	42434000
IQALQQQADEAEDR	14	0	1613.76	P67936;V9HW56;B4DVY2;A0A2R8Y5V9;B4DTB1;A0A2R8YGX3;A0A590UJB9;A0A590UK79	P67936	14	27	TPM4;HEL-S-108	Tropomyosin alpha-4 chain	yes	2	3.3641e-27	159.94		1	484180000	0	484180000
ILTFDQLALDSPK	13	0	1459.79	Q07020;F8VUA6;Q0QEW2;G3V203;H0YHA7;A0A024QZD1;J3QQ67	Q07020	120	132	RPL18	60S ribosomal protein L18	yes	2	3.9914e-28	159.83		1	274440000	0	274440000
VLNLYTPVNEFEER	14	0	1721.86	Q9Y4I1;A8CDT9;G3V394;F8WE88;Q59FF5;E7ERV5;B5LY56	Q9Y4I1	1782	1795	MYO5A	Unconventional myosin-Va	yes	2	4.2423e-37	159.09		1	45760000	0	45760000
TIDDLEETLASAK	13	0	1404.7	V9HW25;Q5TCU3	V9HW25	252	264	HEL-S-273;TPM2		yes	2	2.1102e-27	159.09		1	195610000	0	195610000
AEYLASIFGTEK	12	0	1327.67	Q01081;Q8WU68;K7EJH3;A0A1B0GW87;K7EJM7;M0QYK5;Q69YM7;M0R2N4;B5BU08	Q01081	2	13	U2AF1;U2AF1L4;DKFZp313J1712	Splicing factor U2AF 35 kDa subunit;Splicing factor U2AF 26 kDa subunit	yes	2	1.0255e-26	158.79		1	45813000	0	45813000
ISEAGK	6	0	603.323	Q7Z7A1;B2RP65	Q7Z7A1	486	491	CNTRL;CEP110	Centriolin	yes	1	0.016638	158.16		1	219740000	0	219740000
LNGTDPEDVIR	11	0	1227.61	O14950;P19105;J3QRS3;Q2F834;Q53HL1;P24844;J3KTJ1;Q71U02;Q6IBG1;A0A384NY64	O14950	94	104	MYL12B;MYL12A;MYL9	Myosin regulatory light chain 12B;Myosin regulatory light chain 12A;Myosin regulatory light polypeptide 9	yes	2	2.0857e-18	157.99		1	567530000	0	567530000
LGTDEISPR	9	0	986.503	O00159;F5H6E2;B7Z3E5;D3DTH7	O00159	901	909	MYO1C	Unconventional myosin-Ic	no	2	1.4616e-06	157.86		1	617980000	0	617980000
LQVELDNVTGLLSQSDSK	18	0	1945	P35579;A0A024R1N1;A0A0U4BW16;Q86XU5	P35579	1278	1295	MYH9	Myosin-9	yes	2;3	6.5478e-52	157.82		3	848400000	0	848400000
NSLQEQQEEEEEAR	14	0	1717.74	P35580	P35580	1346	1359	MYH10	Myosin-10	yes	2	2.9086e-36	156.14		1	28809000	0	28809000
VLEQLTGQTPVFSK	14	0	1545.84	P62913;Q5VVC8;Q08ES8;Q5VVD0	P62913	39	52	RPL11	60S ribosomal protein L11	yes	2	3.0149e-36	156.01		1	109950000	0	109950000
VLLESEQFLTELTR	14	0	1676.9	P37108;H0YLA2	P37108	2	15	SRP14	Signal recognition particle 14 kDa protein	yes	2	3.0519e-36	155.97		1	42269000	0	42269000
NFLGEK	6	0	706.365	P32969;B4E1M5;B4DLV8;D6RAN4;Q53Z07;H0Y9V9;Q2NKY6;A0A2R8Y5Y7	P32969	116	121	RPL9	60S ribosomal protein L9	yes	1	0.0088981	154.09		1	97627000	0	97627000
DDDIAALVVDNGSGMCK	17	0	1778.78	P60709;Q53G99;Q53G76;B4DW52;B4E335;Q1KLZ0;Q53GK6;A0A2R8Y793;E7EVS6;G5E9R0;A0A2R8YGF8;A0A6Q8PH58;C9JUM1;C9JZR7;C9JTX5;A0A6Q8PGD7	P60709	2	18	ACTB;PS1TP5BP1	Actin, cytoplasmic 1;Actin, cytoplasmic 1, N-terminally processed	yes	2	1.6912e-35	153.38		2	43533000	0	43533000
QVQVALETAQR	11	0	1241.67	Q15149	Q15149	1699	1709	PLEC	Plectin	yes	2	3.3267e-18	153.05		1	53178000	0	53178000
TAVVVGTITDDVR	13	0	1344.72	Q07020;F8VUA6;Q0QEW2;G3V203;H0YHA7;A0A024QZD1;J3QQ67;F8VYV2;B4DDY5;A0A075B7A0	Q07020	79	91	RPL18	60S ribosomal protein L18	yes	2	1.1104e-26	152.07		2	364750000	0	364750000
ALTVPELTQQVFDAK	15	0	1658.89	P07437;Q5SU16;Q5JP53;A0A384NYT8;B7ZAK1;Q5ST81;B4DY90;B7ZAF0;B4DMU8;B4DQN9;Q9BUU9;B4E052;Q1KSF8;Q96B85;B4DXZ5	P07437	283	297	TUBB;XTP3TPATP1	Tubulin beta chain	yes	2	1.5246e-31	151.98		1	342030000	0	342030000
EAFQLFDR	8	0	1024.5	P60660;F8W1R7;G3V1V0;G3V1Y7;J3KND3;G8JLA2;B7Z6Z4	P60660	14	21	MYL6	Myosin light polypeptide 6	yes	2	0.00050964	151.27		1	1278700000	0	1278700000
VATWFNQPAR	10	0	1188.6	P26373;H3BTH3;B4DGL7;J3QSB4;Q6NZ55;A8K4C8	P26373	22	31	RPL13	60S ribosomal protein L13	yes	2	5.6076e-12	151.27		1	61038000	0	61038000
SPLGEAPPGTPPCR	14	0	1434.69	Q96B54;M0QXZ5;I6L9C8	Q96B54	99	112	ZNF428	Zinc finger protein 428	yes	2	2.8986e-24	149.96		1	38854000	0	38854000
ILDSVGIEADDDR	13	0	1416.67	P05387;A0A024RCA7	P05387	26	38	RPLP2	60S acidic ribosomal protein P2	yes	2	3.686e-23	149.96		1	74093000	0	74093000
TVSIPR	6	0	671.397	Q6ZSX8	Q6ZSX8	73	78			yes	1	0.015009	149.11		1	146160000	0	146160000
ETLGEQK	7	0	803.403	O15090;A7E228	O15090	1086	1092	ZNF536	Zinc finger protein 536	yes	1	0.0045599	147.83		1	18093000	0	18093000
TSFLLNLR	8	0	962.555	O00159;F5H6E2;B7Z3E5;D3DTH7	O00159	814	821	MYO1C	Unconventional myosin-Ic	no	1	0.00014842	147.83		1	23817000	0	23817000
VLALPEPSPAAPTLR	15	0	1530.88	Q15149;H0YDN1	Q15149	1187	1201	PLEC	Plectin	yes	2	2.9671e-18	147.37		1	67410000	0	67410000
CNGVLEGIR	9	0	1016.51	P35579;A0A024R1N1;A0A0U4BW16;Q86XU5;B4E3S1;A0A024QZJ4;A0A024QZJ6;P35749;A0A7R6KYT5;B1PS43;Q59EV3;A5YM51;V9HWC1;A0A6E1W127;B4E0I9;A8CLL2;P12883;B4DFX9;B4DRV3;A7E2Y1;Q9UKX3;P11055;P13535;Q9Y623;P13533;Q9UKX2;P12882;P35580;Q7Z406;M0QY43;B3KWH4	P35579	694	702	MYH9;MYH11;MYH7;HEL71;MYH7B;MYH13;MYH3;MYH8;MYH4;MYH6;MYH2;MYH1;MYH10;MYH14	Myosin-9;Myosin-11;Myosin-7;Myosin-7B;Myosin-13;Myosin-3;Myosin-8;Myosin-4;Myosin-6;Myosin-2;Myosin-1;Myosin-10;Myosin-14	no	2	1.8557e-09	145.63		1	1216500000	0	1216500000
ALELDSNLYR	10	0	1192.61	P35579;A0A024R1N1;A0A0U4BW16;Q86XU5;B4E3S1	P35579	746	755	MYH9	Myosin-9	yes	2	9.5198e-14	145.63		1	1606900000	0	1606900000
SVTEQGAELSNEER	14	0	1547.71	P63104;E5RGE1;Q6LD62;E5RIR4;E9PD24;E7EVZ2;E7ESK7;D0PNI1;E7EX29	P63104	28	41	YWHAZ;14-3-3 protein	14-3-3 protein zeta/delta	yes	2	2.1215e-21	145.55		1	18666000	0	18666000
RQLEEAEEEAQR	12	1	1486.7	P35579;A0A024R1N1;A0A0U4BW16;Q6ZNL4	P35579	1877	1888	MYH9;FLJ00279	Myosin-9	yes	2;3	2.8996e-19	145.23		2	294060000	0	294060000
QEQLQLINNQLR	12	0	1495.81	Q9UPQ0;Q6N054;B7Z5G6;B7Z656;B7Z3F1;B7Z3G0;B7Z5Q8;E7EPK0;E9PDJ9;B7Z2J4;H0Y8P3;D6RD46;G5EA03	Q9UPQ0	347	358	LIMCH1;DKFZp686G03277	LIM and calponin homology domains-containing protein 1	yes	2	1.1462e-15	145.17		1	11808000	0	11808000
FPHSAHQK	8	0	950.472	P50914;Q6IPH7;E7EPB3;A0PJ62;B7Z6S8;A8K3Q9;A8K7N0	P50914	64	71	RPL14	60S ribosomal protein L14	yes	2	5.2372e-06	145.04		1	48068000	0	48068000
IVLDNSVFSEHR	12	0	1414.72	Q00610;A0A087WVQ6;P53675;A0A087WX41	Q00610	1011	1022	CLTC;CLTCL1	Clathrin heavy chain 1;Clathrin heavy chain;Clathrin heavy chain 2	yes	2	1.0774e-13	144.77		1	132810000	0	132810000
YKEETIEK	8	1	1038.52	P61254;Q6IBH6;A0A024RBF6	P61254	135	142	RPL26;hCG_26523	60S ribosomal protein L26	yes	2	0.00011081	144.12		1	59865000	0	59865000
AVFVDLEPTVIDEVR	15	0	1700.9	P68363;A8JZY9;B3KPS3;B3KT06;Q9BQE3;Q71U36;F5H5D3;Q53GA7;B7Z1K5;A0A1W2PQM2;F8VVB9;Q8N532;F8VX09;F8VQQ4;B4DN58;F8VS66;F8VRZ4;F8VWV9;F8VRK0	P68363	65	79	TUBA1B;TUBA1C;TUBA1A	Tubulin alpha-1B chain;Tubulin alpha-1C chain;Tubulin alpha-1A chain	yes	2	1.7727e-15	144.1		1	1081000000	0	1081000000
HIAEEADR	8	0	939.441	A0A0S2Z4G4;A0A0S2Z4I4;B2RDE1;Q5HYB6;A0A0S2Z4G8;A0A087WWU8;Q8NAG3;B4DWT5;B4DQ80;Q5VU62;P67936;V9HW56;A0A2R8Y5V9;A0A2R8YGX3;A0A2R8YE05;K7ENT6;A0A5F9UN72;A0A2R8YH90;A0A2R8YHD2;A0A2R8YEU4	P67936	117	124	DKFZp686J1372;TPM3;TPM4;HEL-S-108	Tropomyosin alpha-4 chain	no	2	5.2393e-05	143.85		1	557120000	0	557120000
LDKENALDR	9	1	1072.55	P09493;Q6ZN40;A0A0K0K1I0;A0A0S2Z4G6;D9YZV4;D9YZV5;C9IZA2;A0A024R5W6;H0YKP3;A0A087WTJ7;D6RGJ6;H0YLS7	P09493	13	21	TPM1;TPM3	Tropomyosin alpha-1 chain	no	2	1.7176e-06	143.7		1	184000000	0	184000000
SDLLLEGFNNYR	12	0	1439.7	P35580	P35580	297	308	MYH10	Myosin-10	yes	2	3.908e-13	143.7		1	94287000	0	94287000
TFDQLTPEESKER	13	1	1578.75	O43852;Q6IAW5;B3KQF5;B3KNG6;A0A024R755	O43852	60	72	CALU	Calumenin	yes	2	4.5044e-13	143.17		1	66952000	0	66952000
IDNDGDGFVTTEELK	15	0	1651.76	Q15293;V9HW95	Q15293	91	105	RCN1;HEL-S-84	Reticulocalbin-1	yes	2	3.8739e-15	142.83		1	214350000	0	214350000
VYEEVLSVTPNDGFAK	16	0	1766.87	Q12797	Q12797	476	491	ASPH	Aspartyl/asparaginyl beta-hydroxylase	yes	2	6.2969e-17	140.78		1	15869000	0	15869000
LATVGELQAAWR	12	0	1313.71	P13611;D6RGZ6;A0A024RAL1;A0A024RAQ9;Q59FG9;Q86W61;E9PF17;A0A024RAP3	P13611	277	288	VCAN;CSPG2	Versican core protein	yes	2	4.9009e-10	140.75		1	29289000	0	29289000
NFILDQTNVSAAAQR	15	0	1646.84	Q00839;Q7Z4Q5;A0A1W2PQL0;A0A1W2PP34;A0A1W2PPL4;A0A1W2PPH7;Q5RI18;Q96BA7;A0A1W2PP35;A0A1X7SBS1;B3KX72;B4DLR3;A0A1W2PPS1;A0A1W2PRZ7;A0A1W2PQ74;A0A1W2PQD4	Q00839	576	590	HNRNPU;HNRPU	Heterogeneous nuclear ribonucleoprotein U	yes	2	6.3484e-11	140.31		1	173500000	0	173500000
DIPNENELQFQIK	13	0	1586.79	P63010;A8K916;A0A140VJE8;Q68DI0;H0UID3;H0UID4;H0UID5;A0A087X253;B4DWG4;B4DIL5;B4E261;Q96EL6	P63010	843	855	AP2B1;DKFZp781K0743	AP-2 complex subunit beta;AP complex subunit beta	yes	2	3.7108e-09	140.16		1	47962000	0	47962000
IREEYPDR	8	1	1076.53	P07437;Q5SU16;Q5JP53;A0A384NYT8;B7ZAK1;Q5ST81;B4DY90;B7ZAF0;Q6LC01;B4DQN9;A0A024QZU2;Q9BUU9;O43209;Q13885;B2R6L0;A0A384MEE3;B4E052;Q9BVA1;Q1KSF8;Q5SQY0;A0A075B736;Q2NKY5;A1L195;A6NNZ2;Q9UGA2;Q3ZCM7;B7Z4N1;A5D907;A5D906;Q9H4B7;A0A183YE00;A1L196;P68371;Q8N6N5;Q8IZ29;Q8IWP6;B3KML9	P07437	155	162	TUBB;TUBB2B;TUBB2A;XTP3TPATP1;TUBB8;TUBB6;DKFZp566F223;TUBB1;TUBB4B;TUBB2C	Tubulin beta chain;Tubulin beta-2A chain;Tubulin beta-2B chain;Tubulin beta-8 chain-like protein LOC260334;Tubulin beta-8 chain;Tubulin beta-1 chain;Tubulin beta-4B chain	no	2	0.0028007	139.97		1	768910000	0	768910000
EIVVLETLEDIDK	13	0	1514.81	Q15293;V9HW95;E9PP27;Q5J7V8	Q15293	205	217	RCN1;HEL-S-84	Reticulocalbin-1	yes	2	8.7768e-09	139.86		1	211860000	0	211860000
IAQSEAELISDEAQADLALR	20	0	2142.08	Q9UM54;A0A0A0MRM8;A0A1Y0BRN0;A0A1Y0BRN3;A0A590UJ40;E7EW20;Q5JVM0	Q9UM54	1016	1035	MYO6	Unconventional myosin-VI	yes	2	5.4431e-78	139.58		1	0	0	0
ESADPLGAWLQDAR	14	0	1527.73	Q15149;H0YDN1	Q15149	1351	1364	PLEC	Plectin	yes	2	5.8547e-09	139.32		1	43521000	0	43521000
NVLDTSWPTPPPALR	15	0	1662.87	D3DTH7	D3DTH7	626	640	MYO1C		yes	2	1.2533e-09	138.94		1	369720000	0	369720000
TIGGGDDSFTTFFCETGAGK	20	0	2066.89	P68366;C9JEV8;C9JQ00;C9JJQ8;C9JDL2	P68366	41	60	TUBA4A	Tubulin alpha-4A chain	yes	2	8.5746e-21	138.87		1	116360000	0	116360000
ATENDIANFFSPLNPIR	17	0	1917.96	P31942;A0A024QZP1;B4DHY1;Q53F48;A0A024QZK8	P31942	206	222	HNRNPH3;HNRPH3	Heterogeneous nuclear ribonucleoprotein H3	yes	2;3	5.4324e-12	138.45		2	105260000	0	105260000
SVGDGETVEFDVVEGEK	17	0	1794.82	P67809;Q6PKI6;Q7KZ24;H0Y449;P16989;Q9Y2T7;A0A0D9SEI8;Q59EB5;Q59HE1;A0A024RAV4;B2RCC2;A0A384MDP4;A0A024RAQ1	P67809	102	118	YBX1;YBX3;YBX2;CSDA	Nuclease-sensitive element-binding protein 1;Y-box-binding protein 3;Y-box-binding protein 2	yes	2	5.5101e-12	138.42		1	39818000	0	39818000
DQGTYEDYVEGLR	13	0	1543.68	P60660;F8W1R7;G3V1V0;G3V1Y7;J3KND3;G8JLA2;B7Z6Z4;F8VPF3;Q6IBG5;F8VZU9;F8W180;H0YI43	P60660	82	94	MYL6	Myosin light polypeptide 6	yes	2	3.5433e-08	138.25		2	1900400000	0	1900400000
YQAVTATLEEK	11	0	1251.63	P40429;A0A7I2V5L3;Q9BSQ6;Q5QTS3;Q53H34;A0A384ME37;M0QYS1;Q8J015;A0A7I2V2L9;Q6NVV1	P40429	149	159	RPL13A;RPL13a;RPL13AP3	60S ribosomal protein L13a;Putative 60S ribosomal protein L13a protein RPL13AP3	yes	2	4.8874e-08	137.95		1	108430000	0	108430000
DGNGYISAAELR	12	0	1264.6	Q9BRL5;P0DP25;P0DP24;P0DP23;B4DJ51;B2RDW0;E7EMB3;G3V361;A0A590UJI2;Q96HY3	Q9BRL5	96	107	CALM3;CALM2;CALM1		yes	2	2.3828e-10	137.89		1	241180000	0	241180000
KDPELWGSVLLESNPYR	17	1	2002.02	Q00610;A0A087WVQ6	Q00610	951	967	CLTC	Clathrin heavy chain 1;Clathrin heavy chain	yes	2;3	2.326e-11	137.62		2	77749000	0	77749000
LLEQYKEESK	10	1	1265.65	Q00839;Q7Z4Q5;A0A1W2PQL0;A0A1W2PP34;A0A1W2PPL4;A0A1W2PPH7;Q5RI18;Q96BA7;A0A1W2PP35;A0A1X7SBS1;B3KX72;B4DLR3;A0A1W2PPS1;A0A1W2PQD4	Q00839	665	674	HNRNPU;HNRPU	Heterogeneous nuclear ribonucleoprotein U	yes	2	7.4453e-07	137.05		1	38710000	0	38710000
IEDVTPIPSDSTR	13	0	1428.71	P62263;A0A2R8Y811	P62263	129	141	RPS14	40S ribosomal protein S14	yes	2	3.1916e-11	136.5		1	264110000	0	264110000
IQQLQEILQDLQK	13	0	1595.89	Q9P0K7;B4DNL3	Q9P0K7	431	443	RAI14	Ankycorbin	yes	2	6.4742e-08	136.48		1	13546000	0	13546000
YINENLIVNTDELGR	15	0	1761.89	P17987;F5H7Y1;F5H136;E7ERF2	P17987	131	145	TCP1	T-complex protein 1 subunit alpha	yes	2	3.4616e-09	136.38		1	11565000	0	11565000
ECLPLIIFLR	10	0	1272.73	P62701;Q96IR1;Q53HV1;B2R491;B7Z1M6	P62701	40	49	RPS4X	40S ribosomal protein S4, X isoform;40S ribosomal protein S4	yes	2	3.812e-07	135.84		1	127580000	0	127580000
AAGVEAAAEVAATEIK	16	0	1499.78	P52272;M0R0Y6;M0QYQ7;M0R0N3;M0R019;M0R2T0;B4DEG4;A0A087X0X3	P52272	2	17	HNRNPM	Heterogeneous nuclear ribonucleoprotein M	yes	2	7.7523e-10	135.6		1	47499000	0	47499000
LTECLETILNK	11	0	1332.7	O94973;A0A0G2JQM1;A0A0G2JS82;B7Z5S9;Q8N2F8;B3KMI7;A0A0G2JRF9;A0A0G2JQA4;E9PR62	O94973	279	289	AP2A2	AP-2 complex subunit alpha-2	yes	2	1.7114e-06	135.55		1	44175000	0	44175000
CPENAFFLDHVR	12	0	1503.69	O00159;F5H6E2;B7Z3E5;D3DTH7	O00159	802	813	MYO1C	Unconventional myosin-Ic	no	2	8.752e-11	134.84		1	45480000	0	45480000
AVLSLYASGR	10	0	1035.57	I3L4N8;K7EM38	I3L4N8	114	123	ACTG1		yes	2	0.022249	134.48		1	65922000	0	65922000
TIAQGNLSNTDVQAAK	16	0	1629.83	P22695;H3BRG4	P22695	360	375	UQCRC2	Cytochrome b-c1 complex subunit 2, mitochondrial	yes	2	7.689e-07	134.38		1	42202000	0	42202000
LPVVIGGLLDVDCSEDVIK	19	0	2040.08	Q00610;A0A087WVQ6	Q00610	812	830	CLTC	Clathrin heavy chain 1;Clathrin heavy chain	yes	2	4.1457e-11	134.21		1	90992000	0	90992000
ISGETIFVTAPHEATAGIIGVNR	23	0	2352.24	Q00610;A0A087WVQ6	Q00610	298	320	CLTC	Clathrin heavy chain 1;Clathrin heavy chain	yes	2	4.1296e-22	133.25		1	20190000	0	20190000
NKEEAAEYAK	10	1	1151.55	P62753;A2A3R5;Q96DV6;A2A3R6	P62753	202	211	RPS6	40S ribosomal protein S6	yes	2	5.6845e-05	133.13		1	288650000	0	288650000
VANVELYYR	9	0	1125.58	Q00610;A0A087WVQ6;J3KS13	Q00610	1398	1406	CLTC	Clathrin heavy chain 1;Clathrin heavy chain	yes	2	0.00074433	133.12		1	123860000	0	123860000
TPAQSGAWDPNNPNTPSR	18	0	1908.87	O00267;B4DJK4;B4E0Q4;B4DZJ7	O00267	814	831	SUPT5H	Transcription elongation factor SPT5	yes	2	3.1664e-10	132.08		1	19217000	0	19217000
KGQSEEIQK	9	1	1045.54	P83731;C9JXB8;C9JNW5;V9HW01	P83731	61	69	RPL24;HEL-S-310	60S ribosomal protein L24	yes	2	0.0029238	131.41		1	31662000	0	31662000
EQLEEEEEAK	10	0	1232.54	P35579;A0A024R1N1;A0A0U4BW16;Q86XU5	P35579	1343	1352	MYH9	Myosin-9	yes	2	3.9097e-05	131.06		1	961360000	0	961360000
FSGSGSGTDFTLK	13	0	1302.61	P01614;A0A5C2GUJ4;A0A5C2GK32;A0A5C2GYP9;A0A5C2GVK6;A0A5C2GW75;A0A5C2GKP9;A0A5C2GRE3;A0A5C2GL22;A0A5C2GSU3;A0A5C2GST3;A0A5C2GSE1;A0A5C2GS21;A0A5C2GRW0;A0A5C2GVB4;A0A5C2FUP9;A0A5C2GUW2;A0A5C2GPC1;A0A5C2GKJ3;A0A5C2GNM3;A0A5C2GMW0;A0A5C2GME1;A0A5C2GLR4;A0A5C2FVP2;A0A5C2GT77;A0A5C2GSX2;A0A5C2GTE9;A0A5C2GU00;A0A5C2GUY0;A0A5C2GYU9;A0A5C2GYV8;A0A5C2GYW0;A0A5C2GYP2;A0A109PS54;A0A5C2GWE3;A0A5C2GWD0;A0A5C2G…	P01614	88	100	IGKV2D-29;IGKV2D-30;IGKV2D-26;IGKV2D-28;IGKV A18;IGKV2-40;VKA17	Ig kappa chain V-II region Cum;Ig kappa chain V-II region RPMI 6410;Ig kappa chain V-II region FR	yes	2	0.0024298	130.01		1	601360000	0	601360000
AGVLAHLEEER	11	0	1222.63	P35579;A0A024R1N1;A0A0U4BW16;Q86XU5;B4E3S1;P35580	P35579	765	775	MYH9;MYH10	Myosin-9;Myosin-10	no	2;3	0.0015672	129.85		2	2791100000	0	2791100000
LLDAVDTYIPVPAR	14	0	1541.85	P49411;A0A384ME17	P49411	239	252	TUFM	Elongation factor Tu, mitochondrial	yes	2	0.0024046	129.7		1	47725000	0	47725000
QLEEEQQALQK	11	0	1342.67	V9HW25;Q5TCU3;P07951;A7XZE4;B4DGC2;B4DTK3;B4E3P1	V9HW25	38	48	HEL-S-273;TPM2;TPM2b	Tropomyosin beta chain	yes	2	0.0022013	129.42		1	279320000	0	279320000
VWLDPNETNEIANANSR	17	0	1941.92	P84098;J3QR09;J3KTE4;A0A7I2YQG2;A0A7I2V638;A0A7I2V4U6;A0A7I2V2L0;A0A7I2V512;Q8IWR8;Q53G49	P84098	22	38	RPL19	60S ribosomal protein L19;Ribosomal protein L19	yes	2	1.4706e-05	129.37		1	152780000	0	152780000
CNEPAVWSQLAK	12	0	1401.67	Q00610;A0A087WVQ6	Q00610	1102	1113	CLTC	Clathrin heavy chain 1;Clathrin heavy chain	yes	2	7.2604e-13	129.16		1	155810000	0	155810000
LLYNNVSNFGR	11	0	1295.66	Q00610;A0A087WVQ6;J3KS13	Q00610	1216	1226	CLTC	Clathrin heavy chain 1;Clathrin heavy chain	yes	2	0.0026766	129.1		1	158940000	0	158940000
FAGVDIR	7	0	776.418	P62249;M0QX76;M0R1M5;M0R3H0;B4DP32;M0R210;Q6IPX4	P62249	63	69	RPS16	40S ribosomal protein S16	yes	1	0.022266	128.82		1	20691000	0	20691000
STGEAFVQFASQEIAEK	17	0	1840.88	P31943;A0A384MEJ3;G8JLB6;E9PCY7;D6RIU0;A0A384MDT2;H0YB39;D6RBM0;P55795;E5RGH4;E5RGV0;E7EN40;B4DFK9	P31943	151	167	HNRNPH1;HNRNPH2	Heterogeneous nuclear ribonucleoprotein H;Heterogeneous nuclear ribonucleoprotein H, N-terminally processed;Heterogeneous nuclear ribonucleoprotein H2	yes	2	2.2833e-05	128.54		1	33775000	0	33775000
TQLEELEDELQATEDAK	17	0	1960.91	P35579;A0A024R1N1;A0A0U4BW16;Q6ZNL4;A0A024QZJ4;A0A024QZJ6;P35749;A0A7R6KYT5;B1PS43;O14794;O14729;Q66K75;P35580	P35579	1539	1555	MYH9;FLJ00279;MYH11;MYH10	Myosin-9;Myosin-11;Myosin-10	no	2;3	2.3617e-05	128.46		2	1677600000	0	1677600000
LVGILDILDEENR	13	0	1497.8	Q9UM54;A0A0A0MRM8;A0A1Y0BRN0;A0A1Y0BRN3;A0A590UJ40;E7EW20;A0A590UK22;A0A590UKB0;A0A590UJ75;A0A0D9SGC1;A0A590UK71;A0A5F9ZI03;A0A590UJY4;A0A590UK86	Q9UM54	522	534	MYO6	Unconventional myosin-VI	yes	2	0.0066441	128.44		1	80541000	0	80541000
FDQLLAEEK	9	0	1091.55	P35579;A0A024R1N1;A0A0U4BW16;A0A024QZJ4;A0A024QZJ6;P35749;A0A7R6KYT5;B1PS43;Q7Z7R0;O14794;O14729;Q68D89;P35580;Q7Z406;A0A0C4DFM8;B4E177;A1L2Z2	P35579	1446	1454	MYH9;MYH11;DKFZp686D10126;MYH10;MYH14	Myosin-9;Myosin-11;Myosin-10;Myosin-14	no	2	0.0038945	128.36		1	357130000	0	357130000
LWTLVSEQTR	10	0	1231.66	P46776;E9PJD9;Q6NZ52;Q9BQQ5;E9PLL6	P46776	78	87	RPL27A;L27a	60S ribosomal protein L27a	yes	2	0.0037281	128.36		1	105450000	0	105450000
DVLLQVDDERR	11	1	1356.7	P35579;A0A024R1N1;A0A0U4BW16;Q6ZNL4	P35579	1846	1856	MYH9;FLJ00279	Myosin-9	yes	2;3	0.0060347	128.28		2	749880000	0	749880000
YFEIQFSPGGEPDGGK	16	0	1726.78	Q12965;Q4KMR3;H0YLJ4	Q12965	173	188	MYO1E	Unconventional myosin-Ie	yes	2	0.00023278	126.76		1	35219000	0	35219000
TIAECLADELINAAK	15	0	1630.82	P46782;M0QZN2;M0R0F0;Q53G25;A0A024R4Q8;M0R0R2	P46782	168	182	RPS5	40S ribosomal protein S5;40S ribosomal protein S5, N-terminally processed	yes	2	0.0016557	126.66		1	132810000	0	132810000
LLQSNPVLEAFGNAK	15	0	1599.86	O00159;F5H6E2;B7Z3E5;B7Z9C0;I3L501;I3L3Y6	O00159	174	188	MYO1C	Unconventional myosin-Ic	yes	2	0.0019124	125.23		1	212270000	0	212270000
ALEHFTDLYDIK	12	0	1463.73	Q00610;A0A087WVQ6	Q00610	626	637	CLTC	Clathrin heavy chain 1;Clathrin heavy chain	yes	2;3	0.0046207	125.22		2	314640000	0	314640000
KGEIFELK	8	1	962.544	P63010;A8K916;A0A140VJE8;Q68DI0;H0UID3;H0UID4;H0UID5;C9J1E7;A8K0G3;A0A087WZQ6;Q10567;A0A087WU93;A0A087X253;B4DWG4;K7ERB2;K7EN71;B4DIL5;A0A087WYD1;K7EKZ5;K7EJX1;A0A087WXS3	P63010	12	19	AP2B1;DKFZp781K0743;AP1B1	AP-2 complex subunit beta;AP complex subunit beta;AP-1 complex subunit beta-1	yes	2	0.0031201	124.74		1	77739000	0	77739000
LQEVIAGK	8	0	856.502	Q5PSV4;H0YHD0;B3KU43;B4DLQ5	Q5PSV4	91	98	BRMS1L	Breast cancer metastasis-suppressor 1-like protein	yes	2	0.0012041	124.34		1	684280000	0	684280000
SYLEFSEDSVQVPR	14	0	1654.78	P51116	P51116	287	300	FXR2	Fragile X mental retardation syndrome-related protein 2	yes	2	0.0084882	124.1		1	18528000	0	18528000
SLDLFNCEVTNLNDYR	16	0	1971.9	P39687;Q92688;H0YN26;Q6PKH8;Q08AJ6;Q1AHP8;A0A384P5U2;Q53F35	P39687	117	132	ANP32A;ANP32B	Acidic leucine-rich nuclear phosphoprotein 32 family member A;Acidic leucine-rich nuclear phosphoprotein 32 family member B	yes	2	0.00043709	124.06		1	74272000	0	74272000
VNKDDIQK	8	1	958.508	P35579;A0A024R1N1;A0A0U4BW16;Q86XU5;B4E3S1;B1AH99;Q5BKV1	P35579	67	74	MYH9	Myosin-9	yes	2	1.2779e-33	123.98		1	0	0	0
DVNFEFPEFQL	11	0	1383.63	P62081	P62081	184	194	RPS7	40S ribosomal protein S7	yes	2	3.8193e-10	123.35		1	23886000	0	23886000
FPGQLNADLR	10	0	1129.59	P07437;Q5SU16;Q5JP53;A0A384NYT8;B7ZAK1;Q5ST81;B4DY90;B7ZAF0;Q6LC01;B4DMU8;B4DQN9;A0A024QZU2;Q9BUU9;O43209;Q13885;B2R6L0;A0A384MEE3;B4E052;Q9BVA1;Q1KSF8;Q5SQY0;Q96B85;A0A075B736;Q2NKY5;A1L195;A6NNZ2;Q9UGA2;Q3ZCM7;B7Z4N1;A5D907;A5D906;B4DXZ5;B4DE77;Q9H4B7;G3V2A3;Q13509;Q9BV28;A0A183YE00;Q3ZCR3;A1L196;A0A0B4J269;Q96HX0;B2RBD5;Q53G92;Q9BUF5;B3KS31;K7ESM5;B4E386;B4DP54;P68371;Q8N6N5;Q8IZ29;Q8IWP6;B3KM…	P07437	242	251	TUBB;TUBB2B;TUBB2A;XTP3TPATP1;TUBB8;TUBB6;DKFZp566F223;TUBB1;TUBB3;TUBB2C;TUBB4B;TUBB4A	Tubulin beta chain;Tubulin beta-2A chain;Tubulin beta-2B chain;Tubulin beta-8 chain-like protein LOC260334;Tubulin beta-8 chain;Tubulin beta-1 chain;Tubulin beta-3 chain;Tubulin beta-6 chain;Tubulin beta-4B chain;Tubulin beta-4A chain	no	2	0.0031319	123.35		1	94329000	0	94329000
FWEVISDEHGIDPTGTYHGDSDLQLDR	27	0	3101.4	P07437;Q5SU16;Q5JP53;A0A384NYT8;B4DY90;Q6LC01;B4DMU8;B4DMJ5	P07437	20	46	TUBB	Tubulin beta chain	yes	3;4	1.8048e-25	122.78		2	387610000	0	387610000
IFVGGLNPEATEEK	14	0	1502.76	D6R9P3;D6RD18;B4DMY3;D6RBZ0;Q53F64	D6R9P3	156	169	HNRNPAB		yes	2	0.0074758	122.69		1	68100000	0	68100000
PANPPGLLALLDEECWFPK	19	0	2166.08	Q7Z406;M0QY43;B3KWH4	Q7Z406	544	562	MYH14	Myosin-14	yes	2	5.4473e-07	122.34		1	224670000	0	224670000
ITVTSEVPFSK	11	0	1206.65	P35268;K7EJT5;K7EP65;K7EKS7;K7ELC4;K7EMH1;K7ERI7;Q7Z4W8	P35268	70	80	RPL22	60S ribosomal protein L22	yes	2	5.2053e-08	122.26		1	155560000	0	155560000
ATSVLPR	7	0	742.434	Q9P0W8;G3V3D2;G3V5V8;G3V5H6;G3V2V4;G3V287;G3V4A9;G3V2E1;B3KP74;A8KAE2;Q6FI63;A8K3L6;V9HVY9;A0A384MEC0	Q9P0W8	9	15	SPATA7;HEL-S-296	Spermatogenesis-associated protein 7	yes	1	0.019361	122.15		1	133690000	0	133690000
TLFATEDALEVR	12	0	1363.7	O00159;F5H6E2;B7Z3E5;B7Z9C0;D3DTH7	O00159	722	733	MYO1C	Unconventional myosin-Ic	no	2	0.0031906	121.6		1	398610000	0	398610000
INVYYNEATGGK	12	0	1327.64	P68371;Q8N6N5;Q8IZ29;Q8IWP6;B3KML9;B4DNW1	P68371	47	58	TUBB4B;TUBB2C	Tubulin beta-4B chain	yes	2	0.0031906	121.6		1	162920000	0	162920000
IGQLEEQLEQEAK	13	0	1513.76	P35580	P35580	1823	1835	MYH10	Myosin-10	yes	2	0.00081572	121.41		1	142880000	0	142880000
KTLEEEAK	8	1	946.497	P35579;A0A024R1N1;A0A0U4BW16;Q86XU5	P35579	1174	1181	MYH9	Myosin-9	yes	2	0.01112	120.87		1	184440000	0	184440000
TTLQVDTLNAELAAER	16	0	1743.9	P35580	P35580	1762	1777	MYH10	Myosin-10	yes	2	0.00058601	120.6		1	27677000	0	27677000
CTGGEVGATSALAPK	15	0	1417.69	P30050;Q59FI9;D3DS95	P30050	17	31	RPL12;hCG_21173	60S ribosomal protein L12	yes	2	9.673e-19	120.57		1	0	0	0
TTHFVEGGDAGNR	13	0	1359.62	P18124;O95036;A8MUD9;A0A024R814	P18124	224	236	RPL7;WUGSC:H_RG054D04.1	60S ribosomal protein L7	yes	2;3	0.0061466	120.36		2	152460000	0	152460000
IISLETYNLLR	11	0	1333.76	Q15149;H0YDN1;D3DWL0;Q96IE3	Q15149	3794	3804	PLEC;PLEC1	Plectin	yes	2	4.0031e-07	120.12		1	26870000	0	26870000
GLIQVGK	7	0	713.444	Q01826;A0A087WW22;C9JGL9;A0A087WW75;C9IZC5;C9JP21;A0A024R2H1	Q01826	130	136	SATB1	DNA-binding protein SATB1;DNA-binding protein SATB	yes	1	0.018987	120.06		1	4722900000	0	4722900000
NTNPNFVR	8	0	960.478	P35579;A0A024R1N1;A0A0U4BW16;Q86XU5;B4E3S1;P35580	P35579	663	670	MYH9;MYH10	Myosin-9;Myosin-10	no	2	1.7471e-26	119.89		1	0	0	0
IVEANPLLEAFGNAK	15	0	1584.85	Q9UM54;A0A0A0MRM8;A0A1Y0BRN0;A0A1Y0BRN3;A0A590UJ40;E7EW20;A0A590UK22;A0A590UKB0;A0A590UJ75;A0A0D9SGC1;A0A590UK71;A0A5F9ZI03;A0A590UJY4;A0A590UK86;Q14784	Q9UM54	182	196	MYO6	Unconventional myosin-VI	yes	2	0.0013715	119.76		1	59365000	0	59365000
LTNLEGIYNSETEK	14	0	1609.78	Q9Y4I1;A8CDT9;G3V394;F8WE88;Q59FF5;B4E147	Q9Y4I1	950	963	MYO5A	Unconventional myosin-Va	yes	2	0.0042057	119.55		1	60141000	0	60141000
THIETVINALK	11	0	1237.7	O94973;A0A0G2JQM1;A0A0G2JS82;B7Z5S9;Q8N2F8	O94973	367	377	AP2A2	AP-2 complex subunit alpha-2	yes	2	0.0084326	119.53		1	25728000	0	25728000
NAEAVLQSPGLSGK	14	0	1369.72	Q13045;Q59H95;B4DIX0	Q13045	849	862	FLII	Protein flightless-1 homolog	yes	2	0.0039895	119.39		1	27319000	0	27319000
LVILANNCPALR	12	0	1352.76	P62888;E5RI99;A0A024R9D3;E5RJH3	P62888	45	56	RPL30	60S ribosomal protein L30	yes	2	0.00015085	119.27		1	47434000	0	47434000
VLEEANQAINPK	12	0	1324.7	A0A5H1ZRQ2;Q59F66;A0A1X7SBZ2;Q92841	A0A5H1ZRQ2	536	547	DDX17	Probable ATP-dependent RNA helicase DDX17	yes	2	0.001145	118.33		1	40967000	0	40967000
VNSININQGSITFAGGPGR	19	0	1900.98	O00159;F5H6E2;B7Z3E5;D3DTH7	O00159	1013	1031	MYO1C	Unconventional myosin-Ic	no	2	3.0136e-07	118.13		1	63316000	0	63316000
GLGITIK	7	0	700.448	Q0D2K0	Q0D2K0	244	250	NIPAL4	Magnesium transporter NIPA4	yes	1	0.018631	118.06		1	942500000	0	942500000
ELAQQVQQVADDYGK	15	0	1690.82	A0A5H1ZRQ2;Q59F66;A0A1X7SBZ2;Q92841;B4DZQ7	A0A5H1ZRQ2	255	269	DDX17	Probable ATP-dependent RNA helicase DDX17	yes	2	0.00065491	117.95		1	32475000	0	32475000
YEEIDNAPEER	11	0	1363.59	P49411;A0A384ME17	P49411	92	102	TUFM	Elongation factor Tu, mitochondrial	yes	2	0.0047172	117.7		1	35682000	0	35682000
EFHLNESGDPSSK	13	0	1445.64	Q01105;A0A0C4DFV9;B2RCX0;A0A024R895;Q5VXV3;P0DME0	Q01105	155	167	SET;SETSIP	Protein SET;Protein SETSIP	yes	2	0.0016634	117.45		1	34397000	0	34397000
QSIAIDDCTFHQCVR	15	0	1848.82	Q96CW1;C9JJ47;B4DTI4;B7Z4N2;B4DJB1;B4DFM1;A0A087WY71;E9PFW3;B4DNB9	Q96CW1	239	253	AP2M1	AP-2 complex subunit mu	yes	2;3	0.00037238	117.23		2	159050000	0	159050000
VAQLCDFNPK	10	0	1190.58	P09497;A0A024R7S3;D6RJD1	P09497	195	204	CLTB	Clathrin light chain B	yes	2	0.0050988	117.04		1	80011000	0	80011000
LEASELFK	8	0	935.496	O43795;E9PDF6;B0I1S9;H7C2Y7;B3KQI2	O43795	942	949	MYO1B	Unconventional myosin-Ib	yes	2	0.01677	116.9		1	252550000	0	252550000
KIEECIK	7	1	918.484	B7Z983	B7Z983	2	8			yes	2	0.022698	116.88		1	407460000	0	407460000
NTLFNLSNFLDK	12	0	1424.73	Q13492;E5RHK9;H0UI15;E9PDG8;A0A024R5P1;A8K5U9;A0A024R5L7;B5BU72;E5RFU0;O60641;E5RIJ5;E5RK51;E5RFC6;E9PKP6;E9PI56;E9PLJ8;E5RGY9	Q13492	101	112	PICALM;SNAP91	Phosphatidylinositol-binding clathrin assembly protein;Clathrin coat assembly protein AP180	yes	2	0.0002787	116.77		1	26123000	0	26123000
FTDEEVDELYR	11	0	1414.63	O14950;P19105;J3QRS3;Q53HL1	O14950	134	144	MYL12B;MYL12A	Myosin regulatory light chain 12B;Myosin regulatory light chain 12A	yes	2	0.002321	116.52		1	2349800000	0	2349800000
HVLVTLGEK	9	0	994.581	P60660;F8W1R7;G3V1V0;G3V1Y7;J3KND3;G8JLA2;B7Z6Z4;F8VPF3;Q6IBG5;F8VZU9;F8W180;H0YI43;F8VXL3	P60660	111	119	MYL6	Myosin light polypeptide 6	yes	2	0.0037106	116.25		1	1795700000	0	1795700000
DNYPQSVPR	9	0	1074.51	O00159;F5H6E2;B7Z3E5;D3DTH7	O00159	886	894	MYO1C	Unconventional myosin-Ic	no	2	0.0037106	116.25		1	266180000	0	266180000
CGHTNNLRPK	10	1	1195.59	P62987;Q3MIH3;M0R2S1	P62987	115	124	UBA52	Ubiquitin-60S ribosomal protein L40;Ubiquitin;60S ribosomal protein L40	yes	2	0.011534	116.05		1	22667000	0	22667000
ETAEADVASLNR	12	0	1274.61	Q1ZYL5;F5H7S3;D9YZV7;H7BYY1;H0YKJ4;H0YK48;B7Z722;A0A494BZZ2;B7Z596;Q59GR8	Q1ZYL5	43	54	TPM1		yes	2	0.00052155	115.78		1	174760000	0	174760000
SQVEEELFSVR	11	0	1321.65	Q15149	Q15149	2361	2371	PLEC	Plectin	yes	2	0.0020559	115.78		1	49272000	0	49272000
DALSSVQESQVAQQAR	16	0	1715.84	P02656;B0YIW2;A3KPE2	P02656	45	60	APOC3	Apolipoprotein C-III	yes	2	3.6102e-05	115.57		1	40630000	0	40630000
ADQLTEEQIAEFK	13	0	1520.74	Q9BRL5;P0DP25;P0DP24;P0DP23;B4DJ51;B2RDW0;F8WBR5;M0QZ52;G3V479	Q9BRL5	2	14	CALM3;CALM2;CALM1		yes	2	0.00099227	115		1	1222100000	0	1222100000
GHLENNPALEK	11	0	1220.61	P05388;F8VS58;A8K4Z4;Q53HW2;Q53HK9;F8VWS0;Q6NSF2;F8VU65;F8VWV4;Q8NHW5;G3V210;F8VRK7;F8VPE8;F8VQY6;A0A024RBS2;F8VZS0;F8VW21	P05388	67	77	RPLP0;RPLP0P6	60S acidic ribosomal protein P0;60S acidic ribosomal protein P0-like	yes	2	0.0047438	114.86		1	73056000	0	73056000
DVLLQVDDER	10	0	1200.6	P35579;A0A024R1N1;A0A0U4BW16;Q6ZNL4	P35579	1846	1855	MYH9;FLJ00279	Myosin-9	yes	2	0.0065563	114.84		1	254760000	0	254760000
LASTLVHLGEYQAAVDGAR	19	0	1970.02	Q00610;A0A087WVQ6;J3KS13	Q00610	1227	1245	CLTC	Clathrin heavy chain 1;Clathrin heavy chain	yes	2;3	5.5946e-08	114.31		2	204700000	0	204700000
LQELEGAVK	9	0	985.544	P35580	P35580	1801	1809	MYH10	Myosin-10	yes	2	0.005223	114.28		1	65240000	0	65240000
GEELLSPLNLEQAAYAR	17	0	1872.96	O00159;F5H6E2;B7Z3E5;B7Z9C0;D3DTH7	O00159	362	378	MYO1C	Unconventional myosin-Ic	no	2	7.6762e-06	114.02		1	72893000	0	72893000
NALANPLYCPDYR	13	0	1565.73	P22695;H3BRG4;H3BP04;H3BSJ9	P22695	184	196	UQCRC2	Cytochrome b-c1 complex subunit 2, mitochondrial	yes	2	0.0018856	113.93		1	18682000	0	18682000
KLDGETTDLQDQIAELQAQIDELK	24	1	2713.37	P35580	P35580	1059	1082	MYH10	Myosin-10	yes	3	8.3547e-18	113.89		1	46329000	0	46329000
GLGTDEDSLIEIICSR	16	0	1776.86	P07355;H0YL33;A0A024R5Z7;V9HW65;A6NMY6;H0YMW4;B4DNH8;H0YMM1;A0A7I2V4P4;H0YNP5;H0YKS4;B3KRQ1;H0YLE2;H0YN28;H0YNA0;H0YMD0;H0YMU9;H0YM50;H0YN42;H0YNB8	P07355	120	135	ANXA2;HEL-S-270;ANXA2P2	Annexin A2;Annexin;Putative annexin A2-like protein	yes	2	8.8463e-13	113.83		1	0	0	0
SDEGQLSPATR	11	0	1159.55	Q15149;H0YDN1;E9PMV1	Q15149	714	724	PLEC	Plectin	yes	2	6.7794e-11	113.71		1	0	0	0
EDRYEEEIK	9	1	1209.55	P09493;Q6ZN40;A0A0K0K1I0;A0A0S2Z4G6;D9YZV4;D9YZV5;Q15657;C9IZA2;A0A024R5W6;Q8TCG4;A0A494C0V8;H0YL42;Q1ZYL5;F5H7S3;D9YZV7;H7BYY1;H0YKJ4;H0YK48;B7Z722;A0A494BZZ2;B7Z596;Q59GR8	P09493	218	226	TPM1	Tropomyosin alpha-1 chain	no	2	0.015125	113.66		1	207320000	0	207320000
HDVVFLITK	9	0	1070.61	Q00610;A0A087WVQ6	Q00610	270	278	CLTC	Clathrin heavy chain 1;Clathrin heavy chain	yes	2	0.0027991	113.62		1	111080000	0	111080000
YSLDPENPTK	10	0	1162.55	P18621;J3KRB3;A0A087WWH0;J3QS96;A0A087WXM6;J3QQT2;J3KRX5;A0A024R261;A0A0A6YYL6;J3KSJ0;A0A087WY81	P18621	4	13	RPL17;hCG_24487;RPL17-C18orf32	60S ribosomal protein L17	yes	2	0.0087827	113.62		1	112210000	0	112210000
NKDQGTYEDYVEGLR	15	1	1785.82	P60660;F8W1R7;G3V1V0;G3V1Y7;J3KND3;G8JLA2;B7Z6Z4;F8VPF3;Q6IBG5;F8VZU9;F8W180	P60660	80	94	MYL6	Myosin light polypeptide 6	yes	2;3	0.00076162	113.61		2	865970000	0	865970000
LAQAEEQLEQETR	13	0	1543.75	Q7Z406;B4E177;A1L2Z2;B3KV65	Q7Z406	1840	1852	MYH14	Myosin-14	yes	2	0.0022216	113.44		1	35608000	0	35608000
GIISILDEECLRPGEATDLTFLEK	24	1	2718.38	O00159;F5H6E2;B7Z3E5;B7Z9C0;D3DTH7	O00159	489	512	MYO1C	Unconventional myosin-Ic	no	3	7.4278e-18	113.24		1	214690000	0	214690000
DVQIGDIVTVGECRPLSK	18	1	1985.03	P62280;M0R1H5	P62280	119	136	RPS11	40S ribosomal protein S11	yes	2;3	1.9461e-07	112.5		2	92660000	0	92660000
ESYVETELIFALAK	14	0	1611.84	Q00610;A0A087WVQ6;J3KS13	Q00610	1166	1179	CLTC	Clathrin heavy chain 1;Clathrin heavy chain	yes	2	0.0021503	112.13		1	60266000	0	60266000
ELEAQLDDAVAEASK	15	0	1587.76	Q9Y5S2;A0A024R6N2	Q9Y5S2	628	642	CDC42BPB	Serine/threonine-protein kinase MRCK beta;Non-specific serine/threonine protein kinase	yes	2	2.7746e-06	111.12		1	0	0	0
EAGDVCYADVYR	12	0	1416.6	Q07955;Q59FA2;J3KTL2;A0A2I7N9Y9;J3KSR8;B7Z570;A8K1L8	Q07955	143	154	SRSF1	Serine/arginine-rich splicing factor 1	yes	2	0.0033679	111.06		1	51736000	0	51736000
VDDDLGTIESLEEAK	15	0	1632.77	P35580	P35580	1380	1394	MYH10	Myosin-10	yes	2	0.00071637	110.93		1	30602000	0	30602000
LEDLATLIQK	10	0	1142.65	O43795;E9PDF6;B0I1S9	O43795	704	713	MYO1B	Unconventional myosin-Ib	yes	2	0.010447	110.87		1	193790000	0	193790000
VNGVDDAANFR	11	0	1176.55	O43795;E9PDF6;B0I1S9;E7EQD9;Q05CR5	O43795	242	252	MYO1B	Unconventional myosin-Ib	yes	2	0.0085316	110.79		1	105270000	0	105270000
TVFAEHISDECK	12	0	1434.64	P39023;B3KS36;H7C422;B4DN06;F8WCR1;H7C3M2;Q9NY85;G5E9G0;Q8TBW1;Q96QL0;B5MCW2	P39023	104	115	RPL3;rpl3	60S ribosomal protein L3	no	2	0.0035864	110.54		1	149260000	0	149260000
EEELQAALAR	10	0	1128.58	P35579;A0A024R1N1;A0A0U4BW16;Q86XU5;A0A024QZJ4;A0A024QZJ6;P35749;A0A7R6KYT5;B1PS43;Q7Z7R0;Q7Z406;A0A0C4DFM8;Q99529	P35579	1082	1091	MYH9;MYH11;MYH14	Myosin-9;Myosin-11;Myosin-14	no	2	0.0090779	110.31		1	189850000	0	189850000
QLLQANPILESFGNAK	16	0	1741.94	P35580;Q9UMG3	P35580	217	232	MYH10	Myosin-10	yes	2	0.0003563	109.24		1	65186000	0	65186000
GDPLGGVISNYLLEK	15	0	1573.84	O43795;E9PDF6;B0I1S9;E7EQD9;Q05CR5;Q14777	O43795	178	192	MYO1B	Unconventional myosin-Ib	yes	2	5.9435e-16	109.22		1	104230000	0	104230000
AYSDPSTGEPATYGELQQR	19	0	2068.93	Q15149;H0YDN1;D3DWL0	Q15149	3317	3335	PLEC;PLEC1	Plectin	yes	2	1.6771e-07	109		1	54744000	0	54744000
EALLGVQEDVDEYVK	15	0	1705.84	Q14257;H0YL43	Q14257	42	56	RCN2	Reticulocalbin-2	yes	2	0.0014526	108.98		1	37836000	0	37836000
TDYNASVSVPDSSGPER	17	0	1779.79	P61978;Q5T6W2;B4DUQ1;A0A024R228;Q5EC54	P61978	70	86	HNRNPK;HNRPK	Heterogeneous nuclear ribonucleoprotein K	yes	2	6.7637e-05	108.97		1	120030000	0	120030000
IQTQPGYANTLR	12	0	1360.71	Q00325;F8VVM2;Q8NCF7;Q53HC3;B2RE88;A0A024RBE8;A0A024RBH9	Q00325	190	201	SLC25A3	Phosphate carrier protein, mitochondrial	yes	2	0.0043791	108.67		1	111110000	0	111110000
QEQALLEEIER	11	0	1356.69	Q15149;H0YDN1	Q15149	1387	1397	PLEC	Plectin	yes	2	0.0047806	108.43		1	37789000	0	37789000
CVSTLLDLIQTK	12	0	1389.75	P63010;A8K916;A0A140VJE8;Q68DI0;H0UID3;H0UID4;H0UID5;C9J1E7;A8K0G3;A0A087WZQ6;Q10567;A0A087WU93;A0A087X253;B4DWG4;B4E261;A0A087WYD1;H7C034;K7EJ01	P63010	391	402	AP2B1;DKFZp781K0743;AP1B1	AP-2 complex subunit beta;AP complex subunit beta;AP-1 complex subunit beta-1	yes	2	1.0074e-09	108.43		1	66381000	0	66381000
GQFSTDELVAEVEK	14	0	1550.75	Q00610;A0A087WVQ6;P53675;A0A087WX41	Q00610	838	851	CLTC;CLTCL1	Clathrin heavy chain 1;Clathrin heavy chain;Clathrin heavy chain 2	yes	2	0.0073083	107.85		1	117470000	0	117470000
KLSDVWK	7	1	874.491	Q8NB16;I3L2T9;Q5JPC5	Q8NB16	104	110	MLKL;DKFZp667E1714	Mixed lineage kinase domain-like protein	yes	1	0.018327	107.74		1	60020000	0	60020000
GYSFTTTAER	10	0	1131.52	P60709;Q53G99;Q53G76;B4DW52;B4E335;Q1KLZ0;Q53GK6;Q8WVW5;A0A2R8Y793;E7EVS6;A0A6Q8PFE4;V9HVZ7;B3KWQ3;Q6PJ43;B7ZAP6;A0A2R8YEA7;I3L4N8;P63261;B4DVQ0;B4E3A4;A0A804GS07;I3L3I0;I3L1U9	I3L4N8	173	182	ACTB;PS1TP5BP1;HEL-176;ACTG1	Actin, cytoplasmic 1;Actin, cytoplasmic 1, N-terminally processed;Actin, cytoplasmic 2;Actin, cytoplasmic 2, N-terminally processed	no	2	0.0024105	107.57		1	747230000	0	747230000
LEQELFSGGNTGINFEK	17	0	1881.91	O00571;A0A0D9SFB3;A0A2R8Y645;Q59GX6;A0A2R8Y4A4;B5BTY4;A0A2U3TZJ9;A0A2R8YFS5;A0A2R8YFR4;A0A2R8YCW1;A0A0D9SG12;A0A2R8YF78;A0A2R8Y5G6;A0A0D9SF53;F6S8Q4;O15523;A0A2R8YDH3;A0A024R9A4;B4E010;B4DLU5;A0A2R8Y650;B4E3C4;C9J8G5;C9J081;A0A2R8YCU0	O00571	146	162	DDX3X;DDX3Y	ATP-dependent RNA helicase DDX3X;ATP-dependent RNA helicase DDX3Y	yes	2	9.8842e-05	107.53		1	38402000	0	38402000
LSYTQLLR	8	0	992.565	Q15149;H0YDN1;D3DWL0;Q96IE3	Q15149	3992	3999	PLEC;PLEC1	Plectin	yes	2	0.0055265	107.32		1	21899000	0	21899000
DLLHPSPEEEK	11	0	1292.62	P42677	P42677	6	16	RPS27	40S ribosomal protein S27	yes	2	0.0028329	107.21		1	71764000	0	71764000
ADFCIIHYAGK	11	0	1293.62	P35579;A0A024R1N1;A0A0U4BW16;Q86XU5;B4E3S1;P35580	P35579	566	576	MYH9;MYH10	Myosin-9;Myosin-10	no	2	4.2253e-05	107.15		1	457670000	0	457670000
VNDTIQIDLETGK	13	0	1444.74	P62701;Q96IR1;Q53HV1;B2R491	P62701	156	168	RPS4X	40S ribosomal protein S4, X isoform;40S ribosomal protein S4	yes	2	0.010322	107.03		1	38013000	0	38013000
SLQEQADAAEER	12	0	1345.61	Q1ZYL5;F5H7S3;D9YZV7;H7BYY1;H0YKJ4;H0YK48;B7Z722;A0A494BZZ2;B7Z596;Q59GR8;H0YN06;Q07413	Q1ZYL5	16	27	TPM1		yes	2	1.0994e-07	106.29		1	279210000	0	279210000
QQQLLNEENLR	11	0	1383.71	Q9NVI7;Q5T9A4;H0Y2W2;Q96T67	Q9NVI7	195	205	ATAD3A;ATAD3B	ATPase family AAA domain-containing protein 3A;ATPase family AAA domain-containing protein 3B	yes	2	0.0016049	105.4		1	32252000	0	32252000
NFGIGQDIQPK	11	0	1215.62	P62424;Q5T8U3	P62424	38	48	RPL7A	60S ribosomal protein L7a	yes	2	9.9822e-05	105.4		1	336160000	0	336160000
DAGTIAGLNVLR	12	0	1198.67	P11142;Q53GZ6;V9HW22;E9PKE3;B3KTV0;Q96IS6;E9PN89;B4E1Q1;Q53HF2;A4D111;B4DTX2;E9PLF4;E9PK54;E9PQK7;E9PQQ4;E9PI65	P11142	160	171	HSPA8;HEL-S-72p;LOC401308	Heat shock cognate 71 kDa protein	yes	2	0.00361	105.4		1	57459000	0	57459000
LIGEYGLR	8	0	919.513	P46781;F2Z3C0;A8MXK4;B5MCT8;C9JM19;B7Z732;A0A024R4M0	P46781	31	38	RPS9	40S ribosomal protein S9	yes	2	0.0082245	105.2		1	151940000	0	151940000
ELEEWYAR	8	0	1094.5	P09496;F8WF69;C9J8P9	P09496	142	149	CLTA	Clathrin light chain A	yes	2	0.0082245	105.2		1	225780000	0	225780000
DISEASVFDAYVLPK	15	0	1652.83	P62854;Q75MH1;A0A024RB14	P62854	52	66	RPS26	40S ribosomal protein S26	yes	2	0.0016136	105.2		1	157280000	0	157280000
LLVDVDESTLSPEEQK	16	0	1800.9	O75533;A0JLT9;Q32Q20;A0PJH5;Q7Z497	O75533	478	493	SF3B1	Splicing factor 3B subunit 1	yes	2	6.8714e-18	105.17		1	13272000	0	13272000
LTDQLPLIIVCDR	13	0	1554.84	Q00610;A0A087WVQ6;P53675;A0A087WX41	Q00610	768	780	CLTC;CLTCL1	Clathrin heavy chain 1;Clathrin heavy chain;Clathrin heavy chain 2	yes	2	0.0069819	105.13		1	119320000	0	119320000
AFLIEEQK	8	0	976.523	P49207;Q5MK14;A1LUY1	P49207	94	101	RPL34	60S ribosomal protein L34	yes	2	0.0083802	105.12		1	249340000	0	249340000
APVPASELLASGVLSR	16	0	1565.88	Q15149;H0YDN1;D3DWL0	Q15149	3447	3462	PLEC;PLEC1	Plectin	yes	2	7.5591e-18	104.87		1	40781000	0	40781000
AGVNTVTTLVENK	13	0	1344.72	P62424;Q5T8U3;Q9BY74;Q5T8U2	P62424	138	150	RPL7A;RP-L7a	60S ribosomal protein L7a	yes	2	0.0063454	104.82		1	346210000	0	346210000
LDVGNFSWGSECCTR	15	0	1786.74	P62241;Q5JR94	P62241	60	74	RPS8	40S ribosomal protein S8	yes	2	0.00138	104.59		1	66884000	0	66884000
YESLELCR	8	0	1068.49	Q00610;A0A087WVQ6	Q00610	430	437	CLTC	Clathrin heavy chain 1;Clathrin heavy chain	yes	2	0.0097705	104.37		1	94827000	0	94827000
AVVGVVAGGGR	11	0	940.545	P62917;E9PP36;E9PKZ0;E9PKU4	P62917	164	174	RPL8	60S ribosomal protein L8	yes	2	0.00013358	104.37		1	327590000	0	327590000
VFANPEDCVAFGK	13	0	1452.67	P10620;F5H7F6;F5H6X2;Q6LET6;A0A024RAX2	P10620	43	55	MGST1	Microsomal glutathione S-transferase 1	yes	2	0.0051076	104.22		1	50392000	0	50392000
ITEYLCEPLR	10	0	1292.64	P63010;A8K916;A0A140VJE8;Q68DI0;H0UID3;H0UID4;H0UID5;C9J1E7;A8K0G3;A0A087WZQ6;Q10567;A0A087WU93;K7ERB2;K7EN71	P63010	118	127	AP2B1;DKFZp781K0743;AP1B1	AP-2 complex subunit beta;AP complex subunit beta;AP-1 complex subunit beta-1	yes	2	0.00042694	104.17		1	44575000	0	44575000
IDFYFDENPYFENK	14	0	1839.8	Q01105;A0A0C4DFV9;B2RCX0;A0A024R895;Q5VXV3;P0DME0	Q01105	137	150	SET;SETSIP	Protein SET;Protein SETSIP	yes	2	0.0037175	103.91		1	33719000	0	33719000
ELLTLDEKDPR	11	1	1327.7	P46781;F2Z3C0;A8MXK4;B5MCT8;C9JM19;B7Z732;A0A024R4M0	P46781	59	69	RPS9	40S ribosomal protein S9	yes	2	0.00010876	103.88		1	127350000	0	127350000
LTQEPESIR	9	0	1071.56	P09497;A0A024R7S3;H0Y9Q6	P09497	96	104	CLTB	Clathrin light chain B	yes	2	0.00091224	103.8		1	156160000	0	156160000
LQAELEGIK	9	0	999.56	L0R512	L0R512	5	13	NCAM2		yes	2	0.00095483	103.56		2	1955100000	0	1955100000
STDNAFENPFFK	12	0	1415.64	P98082;B2RAW0;A0A024R036;B4DNN1	P98082	729	740	DAB2	Disabled homolog 2	yes	2	0.0040025	103.42		1	0	0	0
NNTVTPGGKPNK	12	1	1225.64	P18077;C9K025	P18077	55	66	RPL35A	60S ribosomal protein L35a	yes	2	0.0041388	103.42		1	159630000	0	159630000
AVAEAAWR	8	0	872.45	Q86XE3	Q86XE3	52	59	MICU3	Calcium uptake protein 3, mitochondrial	yes	2	0.01177	103.29		1	127630000	0	127630000
LVECLETVLNK	11	0	1316.7	O95782;B4DXJ6	O95782	280	290	AP2A1	AP-2 complex subunit alpha-1	yes	2	0.00028716	102.61		1	50624000	0	50624000
VAAYDKLEK	9	1	1035.56	P35579;A0A024R1N1;A0A0U4BW16	P35579	1405	1413	MYH9	Myosin-9	yes	2	0.0030257	102.51		1	180200000	0	180200000
HTNFVEFR	8	0	1048.51	P53680;M0QZ21;M0R0N4;M0QYZ2	P53680	46	53	AP2S1	AP-2 complex subunit sigma	yes	2	0.0132	102.51		1	62023000	0	62023000
CEGINISGNFYR	12	0	1428.65	P40429;A0A7I2V5L3;Q9BSQ6;Q5QTS3;Q53H34;A0A384ME37;M0QYS1;B4DNC8	P40429	38	49	RPL13A	60S ribosomal protein L13a	yes	2	0.00017456	102.06		1	142450000	0	142450000
GAEAANVTGPGGVPVQGSK	19	0	1694.86	P67809;Q6PKI6;Q7KZ24;H0Y449	P67809	119	137	YBX1	Nuclease-sensitive element-binding protein 1	yes	2	6.9428e-06	101.88		1	28575000	0	28575000
DVNAAIATIK	10	0	1014.57	P68363;A8JZY9;B3KPS3;B3KT06;Q9BQE3;Q71U36;F5H5D3;Q53GA7;Q1ZYQ1;P0DPH8;P0DPH7;A0A1W2PQM2;B4DDU2;Q8N532;Q6PEY2;B4DQK4;Q9UQM3	P68363	327	336	TUBA1B;TUBA1C;TUBA1A;TUBA2;TUBA3E	Tubulin alpha-1B chain;Tubulin alpha-1C chain;Tubulin alpha-1A chain;Tubulin alpha-3E chain	yes	2	0.022794	101.65		1	108570000	0	108570000
IYIDSNNNPER	11	0	1333.63	Q00610;A0A087WVQ6	Q00610	882	892	CLTC	Clathrin heavy chain 1;Clathrin heavy chain	yes	2	7.8274e-05	101.65		1	356970000	0	356970000
VQDLENQLR	9	0	1113.58	Q9UBP9;Q59EC1;H0Y6R1;B3KN52	Q9UBP9	187	195	GULP1	PTB domain-containing engulfment adapter protein 1	yes	2	0.00027057	101.64		1	0	0	0
DIPGLTDTTVPR	12	0	1283.67	P62753;A2A3R5;Q96DV6;A2A3R6;Q9BZU1	P62753	120	131	RPS6	40S ribosomal protein S6	yes	2	0.00018862	101.38		1	210160000	0	210160000
AEFQDALEK	9	0	1049.5	P0C0L5;P0C0L4;Q6XMI6;B7Z1F8;B4DIE5;F5GXS0;A0A140TA49;A0A140TA44;A0A140TA32;A0A140TA29;A0A0G2JL54;A0A0G2JPR0	P0C0L5	317	325	C4B;C4A	Complement C4-B;Complement C4 beta chain;Complement C4-B alpha chain;C4a anaphylatoxin;C4b-B;C4d-B;Complement C4 gamma chain;Complement C4-A;Complement C4 beta chain;Complement C4-A alpha chain;C4a anaphylatoxin;C4b-A;C4d-A;Complement C4 gamma chain	yes	2	0.0039553	101.33		1	129950000	0	129950000
TINEVENQILTR	12	0	1428.76	O43707;P12814;A0A804HII9;A0A0S2Z3G9;F5GXS2;H7C144;A0A804HLD0;A0A7I2V4Y4;A0A024R694;A0A804HK61;A0A804HIN7;A0A804HJU8;H0YJ11;A0A804HL31;Q5ZEZ4;B7Z565;Q96BG6;B7Z2W3;B4DFY0;B3KUX9;A0A0S2Z3X3;A0A0S2Z3C0;A1L0V1;H7C5W8;H0YJW3;A0A804HKE2;A0A804HLF4;H9KV75	O43707	746	757	ACTN4;ACTN1	Alpha-actinin-4;Alpha-actinin-1	yes	2	0.00020223	100.72		1	28547000	0	28547000
DISSDAFTALDPLGDK	16	0	1663.79	P98082;B2RAW0;A0A024R036;B4DNN1	P98082	631	646	DAB2	Disabled homolog 2	yes	2	0.0019277	100.55		1	30864000	0	30864000
VTISCSGNSSNIGR	14	0	1450.68	A0A5C2GU23;A0A5C2GGK1	A0A5C2GU23	18	31			yes	2	0.0023789	99.973		1	74145000	0	74145000
IDGDKDGFVTVDELK	15	1	1649.81	O43852;Q6IAW5;B3KQF5	O43852	80	94	CALU	Calumenin	yes	2;3	4.238e-07	99.941		2	283660000	0	283660000
LGLTLNK	7	0	757.47	Q9C0I9;A0A140VJN2;B3KUK5	Q9C0I9	485	491	LRRC27	Leucine-rich repeat-containing protein 27	yes	1	0.020704	99.919		1	62579000	0	62579000
TILSNQTVDIPENVDITLK	19	0	2112.13	P32969;B4E1M5;B4DLV8;D6RAN4;Q53Z07	P32969	3	21	RPL9	60S ribosomal protein L9	yes	2	6.5173e-05	99.834		1	61649000	0	61649000
DFLTPPLLSVR	11	0	1256.71	O95782;Q8N9K4	O95782	833	843	AP2A1	AP-2 complex subunit alpha-1	yes	2	0.00024477	99.815		1	37945000	0	37945000
EQLQLLEEQHR	11	0	1421.73	Q15149;H0YDN1;D3DWL0	Q15149	2733	2743	PLEC;PLEC1	Plectin	yes	2	0.0002595	99.653		1	20298000	0	20298000
IQLVEEELDR	10	0	1242.65	P09493;Q6ZN40;A0A0K0K1I0;A0A0S2Z4G6;D9YZV4;D9YZV5;Q15657;C9IZA2;A0A024R5W6;Q8TCG4;H0YKP3;H0YKX5;H0YL80;Q1ZYL5;F5H7S3;D9YZV7;H7BYY1;H0YKJ4;H0YK48;B7Z722;A0A494BZZ2;B7Z596;Q59GR8;A0A0S2Z4G4;A0A0S2Z4I4;B2RDE1;Q5HYB6;A0A0S2Z4G8;A0A087WWU8;D6R904;A0A494C0G0;P67936;V9HW56;B4DVY2;A0A2R8Y5V9;B4DTB1;A0A2R8YGX3;A0A2R8YE05;K7ENT6;A0A2R8YH90;A0A2R8YHD2;A0A2R8YEU4;V9HW25;Q5TCU3;P07951;A7XZE4;B4DGC2;B4DTK3	P67936	56	65	TPM1;DKFZp686J1372;TPM3;TPM4;HEL-S-108;HEL-S-273;TPM2;TPM2b	Tropomyosin alpha-1 chain;Tropomyosin alpha-4 chain;Tropomyosin beta chain	no	2	0.0036451	99.653		1	1196500000	0	1196500000
LGNIEFKPESR	11	1	1288.68	O43795;E9PDF6;B0I1S9;E7EQD9;Q05CR5	O43795	281	291	MYO1B	Unconventional myosin-Ib	yes	2	0.00070889	99.568		1	93487000	0	93487000
NLATTVTEEILEK	13	0	1459.78	O43390;A0A6Q8PHG0;B4DMD1;Q0VGD6;Q6MZS5;B2R7W4;A0A6Q8PH31;A0A6Q8PH35;B4DT28;B4DMB1	O43390	347	359	HNRNPR;HNRPR;DKFZp686A13234	Heterogeneous nuclear ribonucleoprotein R	yes	2	0.0011486	99.522		1	63595000	0	63595000
ALEQQVEEMK	10	0	1203.58	P35579;A0A024R1N1;A0A0U4BW16;Q6ZNL4	P35579	1529	1538	MYH9;FLJ00279	Myosin-9	yes	2	0.0039429	99.442		1	60070000	0	60070000
IICDLVEEK	9	0	1117.57	O00159;F5H6E2;B7Z3E5;B7Z9C0;D3DTH7	O00159	478	486	MYO1C	Unconventional myosin-Ic	no	2	0.010789	99.442		1	224170000	0	224170000
SIQEELQQLR	10	0	1242.66	Q15149	Q15149	1554	1563	PLEC	Plectin	yes	2	3.5875e-06	99.442		1	0	0	0
REEAAVDAQQQK	12	1	1371.67	Q15149	Q15149	1541	1552	PLEC	Plectin	yes	2	0.00069699	99.283		1	59571000	0	59571000
LFGSQLK	7	0	791.454	Q8WUJ3	Q8WUJ3	1199	1205	CEMIP	Cell migration-inducing and hyaluronan-binding protein	yes	1	0.020059	99.279		1	19066000	0	19066000
LVWVPSDK	8	0	942.517	P35579;A0A024R1N1;A0A0U4BW16;Q86XU5;B4E3S1;B1AH99;Q5BKV1	P35579	31	38	MYH9	Myosin-9	yes	2	0.015675	98.997		1	861980000	0	861980000
AHLGTALK	8	0	809.476	P62266;D6RDJ2;D6RIX0;D6R9I7;D6RD47;A8K517	P62266	30	37	RPS23	40S ribosomal protein S23	yes	2	0.015675	98.997		1	190720000	0	190720000
YYPTEDVPR	9	0	1138.53	Q02878;Q8TBK5;Q8N5Z7;B2R4K7;A0A024RBK3;Q9HBB3;F8VZ45;U3KQR5;F8VR69	Q02878	115	123	RPL6	60S ribosomal protein L6	yes	2	0.012403	98.997		1	196580000	0	196580000
KVGINPK	7	1	754.47	Q16739;A0A024R157	Q16739	118	124	UGCG	Ceramide glucosyltransferase	yes	2	0.022319	98.807		1	342840000	0	342840000
HVINFDLPSDIEEYVHR	17	0	2082.02	O00571;A0A0D9SFB3;A0A2R8Y645;Q59GX6;A0A2R8Y4A4;B5BTY4;A0A2U3TZJ9;A0A2R8YFS5;A0A2R8YFR4;A0A2R8YCW1;A0A0D9SG12;A0A2R8YF78;A0A2R8Y5G6;A0A0D9SF53;A0A2R8Y7T2;F6S8Q4;A0A2R8YDT5;O15523;Q5S4N1;A0A024R9A4;A0A0J9YVQ7;A0A087WVZ1;B4E132	O00571	512	528	DDX3X;DDX3Y	ATP-dependent RNA helicase DDX3X;ATP-dependent RNA helicase DDX3Y	yes	3	0.00038807	98.507		1	66234000	0	66234000
QGVLTHGR	8	0	866.472	P62753;A2A3R5;Q96DV6;A2A3R6	P62753	65	72	RPS6	40S ribosomal protein S6	yes	2	0.015968	98.457		1	110890000	0	110890000
DIDIHEVR	8	0	995.504	Q00839;Q7Z4Q5;A0A1W2PQL0;A0A1W2PP34;A0A1W2PPL4;A0A1W2PPH7;Q5RI18;Q96BA7;A0A1W2PP35;A0A1X7SBS1;B3KX72;B4DLR3;A0A1W2PPS1;A0A1W2PRZ7;A0A1W2PQ74	Q00839	353	360	HNRNPU;HNRPU	Heterogeneous nuclear ribonucleoprotein U	yes	2	0.016053	98.299		1	48740000	0	48740000
ELAVQIYEEAR	11	0	1319.67	O00571;A0A0D9SFB3;A0A2R8Y645;Q59GX6;A0A2R8Y4A4;B5BTY4;A0A2U3TZJ9;A0A2R8YFS5;A0A2R8YFR4;A0A2R8YCW1;A0A0D9SG12;A0A2R8YF78;A0A2R8Y5G6;A0A0D9SF53;A0A2R8Y7T2;A0A2R8YDT5;O15523;A0A2R8YDH3;A0A024R9A4;B4E010;B4DLU5	O00571	277	287	DDX3X;DDX3Y	ATP-dependent RNA helicase DDX3X;ATP-dependent RNA helicase DDX3Y	yes	2	0.00038717	98.249		1	32714000	0	32714000
FDETEQALANER	12	0	1421.64	Q7L014;D3DQA6;A8K6X3;A0A0C4DG89	Q7L014	780	791	DDX46	Probable ATP-dependent RNA helicase DDX46	yes	2	0.00025762	98.04		1	52572000	0	52572000
NNASTDYDLSDK	12	0	1341.57	P39023;B3KS36;Q9NY85;G5E9G0;Q8TBW1;Q49AJ9;Q9BT63;B5MCW2	P39023	301	312	RPL3;rpl3	60S ribosomal protein L3	no	2	0.00025762	98.04		1	146430000	0	146430000
VTAQGPGLEPSGNIANK	17	0	1651.85	P21333;A0A087WWY3;A0A7I2V3E6;F8WE98;A0A7P0NMY4;A6NDY9;Q60FE6;Q60FE5	P21333	384	400	FLNA	Filamin-A	yes	2	0.0013418	97.779		1	20439000	0	20439000
IEGVYAR	7	0	806.429	P18077;C9K025;F8WBS5;F8WB72	P18077	30	36	RPL35A	60S ribosomal protein L35a	yes	2	0.0095292	97.596		1	0	0	0
VTEQEWR	7	0	946.451	P09497;A0A024R7S3	P09497	123	129	CLTB	Clathrin light chain B	yes	2	0.010293	97.473		1	0	0	0
YESLTDPSK	9	0	1038.49	P08238;B4DMA2;A0A024RD80;Q6PK50;Q2VPJ6;Q58FF8;Q58FF7;Q58FF6;O14942;G3V2J8;B4DTA5;Q86SX1;P07900;K9JA46	P08238	56	64	HSP90AB1;HSP90AA1;HSP90AB2P;HSP90AB3P;HSP90AB4P;EL52	Heat shock protein HSP 90-beta;Putative heat shock protein HSP 90-beta 2;Putative heat shock protein HSP 90-beta-3;Putative heat shock protein HSP 90-beta 4;Heat shock protein HSP 90-alpha	no	2	0.018079	97.431		1	40639000	0	40639000
TITLEVEPSDTIENVK	16	0	1786.92	P62987;Q3MIH3;P0CG48;Q96MH4;F5H747;F5GXK7;J3QKN0;Q5PY61;Q5U5U6;Q9UFQ0;Q96C32;Q96H31;L8B4I8;Q5RKT7;A8K674;L8B4R0;L8B4J3;L8B4M0;L8B4Z6;Q66K58;L8B196;B2RDW1;P0CG47;Q59EM9;P62979;Q5UGI3;J3QS39;J3QTR3;F5H6Q2;F5H2Z3;F5GYU3;A0A248RGE3;F5H265;B4DV12;F5H388;M0R1V7;Q49A90;F5GZ39;J3QSA3	P62987	12	27	UBA52;UBC;UBB;DKFZp434K0435;UbC;RPS27A;HEL112	Ubiquitin-60S ribosomal protein L40;Ubiquitin;60S ribosomal protein L40;Polyubiquitin-C;Ubiquitin;Polyubiquitin-B;Ubiquitin;Ubiquitin-40S ribosomal protein S27a;Ubiquitin;40S ribosomal protein S27a	yes	2	0.0055941	97.214		1	123410000	0	123410000
DGNASGTTLLEALDCILPPTRPTDKPLR	28	2	3020.56	P68104;Q5VTE0;A8K9C4;Q53G89;A0A7I2V5N4;A0A4D5RAC9;A0A7I2V659;A0A087WVQ9;Q53G85;A0A4D5RAN2;Q53GA1;Q53GE9;Q53HM9;Q53HR5;Q6IPN6;Q6IPS9;Q6IPT9;Q53HQ7;A0A4D5RAC7;Q8TBL1;A0A4D5RAB8;A0A4D5RAE2;Q96C29;Q8IUB0;Q6P082;Q96CD8;Q6P4C9;A0A4D5RAR2;Q504Z0;A0A4D5RBG5;Q53HR1;A0A4D5RA98;A0A7I2V3H3;A0A4D5RA76;B4DNE0;Q96RE1;Q9H2I7;A0A087WV01;B4DV42	P68104	220	247	EEF1A1;EEF1A1P5;EEF1A1L14	Elongation factor 1-alpha 1;Putative elongation factor 1-alpha-like 3;Elongation factor 1-alpha	yes	4	2.5763e-18	97.057		1	69822000	0	69822000
KLVIIESDLER	11	1	1313.76	P09493;Q6ZN40;A0A0K0K1I0;A0A0S2Z4G6;D9YZV4;D9YZV5;Q15657;A0A024R5W6;Q8TCG4;H0YKX5;A0A494C0V8;H0YL42;Q1ZYL5;F5H7S3;D9YZV7;H7BYY1;H0YKJ4;H0YK48;B7Z722;A0A494BZZ2;B7Z596;Q59GR8	P09493	168	178	TPM1	Tropomyosin alpha-1 chain	no	2;3	0.00055595	96.89		2	127330000	0	127330000
ATDLGGTSQAGTSQR	15	0	1448.69	Q7Z2W4;Q05DV5;A0A7P0T8C6;A0A514C937;C9J6P4;A8K9U6	Q7Z2W4	315	329	ZC3HAV1	Zinc finger CCCH-type antiviral protein 1	yes	2	0.0084566	96.82		1	22915000	0	22915000
QLSLPQQEAQK	11	0	1268.67	O95782;Q8N9K4	O95782	881	891	AP2A1	AP-2 complex subunit alpha-1	yes	2	0.00085476	96.668		1	43426000	0	43426000
VPPAINQFTQALDR	14	0	1568.83	P62424;Q5T8U3	P62424	76	89	RPL7A	60S ribosomal protein L7a	yes	2	0.0045498	96.64		1	30095000	0	30095000
IVLVGKTGAGK	11	1	1041.65	Q9NUV9;C9IZQ3;B4DWN0;A0A090N7X0;G5E9W9;B4DWA5	Q9NUV9	33	43	GIMAP4;HIMAP4	GTPase IMAP family member 4	yes	2	0.00049136	96.492		1	145870000	0	145870000
QEELYSELQAR	11	0	1364.66	Q15149;H0YDN1;D3DWL0	Q15149	3358	3368	PLEC;PLEC1	Plectin	yes	2	0.0010531	96.342		1	48685000	0	48685000
NNLAGAEELFAR	12	0	1303.65	Q00610;A0A087WVQ6	Q00610	355	366	CLTC	Clathrin heavy chain 1;Clathrin heavy chain	yes	2	0.0010847	96.342		1	427080000	0	427080000
AAQPPAQPCQLCGR	14	0	1552.72	Q96B54;M0QXZ5;I6L9C8	Q96B54	85	98	ZNF428	Zinc finger protein 428	yes	2	0.0045814	96.342		1	34258000	0	34258000
LVIIESDLER	10	0	1185.66	P09493;Q6ZN40;A0A0K0K1I0;A0A0S2Z4G6;D9YZV4;D9YZV5;Q15657;A0A024R5W6;Q8TCG4;H0YKX5;A0A494C0V8;H0YL42;Q1ZYL5;F5H7S3;D9YZV7;H7BYY1;H0YKJ4;H0YK48;B7Z722;A0A494BZZ2;B7Z596;Q59GR8	P09493	169	178	TPM1	Tropomyosin alpha-1 chain	no	2	0.0071029	96.331		1	163210000	0	163210000
VLATVTKPVGGDK	13	1	1283.74	Q02878;Q8TBK5;Q8N5Z7;B2R4K7;A0A024RBK3;Q9HBB3;F8VZ45;U3KQR5;B4DRX3;F8VZA3;F8VWR1;F8VU16	Q02878	88	100	RPL6	60S ribosomal protein L6	yes	2	7.0321e-05	96.171		1	110520000	0	110520000
VMQEQGTHPK	10	0	1153.56	P35579;A0A024R1N1;Q86XU5;B4E3S1	P35579	546	555	MYH9	Myosin-9	yes	2	0.0025243	96.027		1	0	0	0
VEEIAASK	8	0	845.449	Q02543;M0R3D6;M0R1A7;M0R117;B4DM74;B2R4C0;M0R0P7;B4DM94;B4DUV3;Q53HD3;Q76N54	Q02543	129	136	RPL18A	60S ribosomal protein L18a	yes	2	0.021667	95.909		1	127580000	0	127580000
IIAPPER	7	0	794.465	P60709;Q53G99;Q53G76;B4DW52;B4E335;Q1KLZ0;Q53GK6;Q8WVW5;A0A6Q8PFE4;P68032;P62736;V9HVZ7;B3KWQ3;Q6PJ43;B7ZAP6;P68133;P63267;A8K3K1;B3KW67;D2JYH4;B3KUD3;B7Z6P1;Q96FU6;Q7Z7J6;Q96DE1;A0A804HKV3;B3KPP5;A5GZ75;B4DUI8;Q562R1;A0A2R8YFE2;F1BXA6;A4UCT3;I3L4N8;P63261;B4DVQ0;B4E3A4;A0A804GS07	I3L4N8	305	311	ACTB;PS1TP5BP1;ACTC1;ACTA2;HEL-176;ACTG1;ACTA1;ACTG2;ACTBL2	Actin, cytoplasmic 1;Actin, cytoplasmic 1, N-terminally processed;Actin, alpha cardiac muscle 1;Actin, aortic smooth muscle;Actin, alpha skeletal muscle;Actin, gamma-enteric smooth muscle;Beta-actin-like protein 2;Actin, cytoplasmic 2;Actin, cytoplasmic 2, N-terminally processed	no	1	0.022499	95.9		1	347600000	0	347600000
NCCLLEIQETEAK	13	0	1606.73	P52735	P52735	200	212	VAV2	Guanine nucleotide exchange factor VAV2	yes	1	7.8435e-05	95.775		1	584460000	0	584460000
VEILANDQGNR	11	0	1227.62	P17066;Q53FC7;B3KSM6;B2R6X5;A0A384NKX5;P48741	P17066	28	38	HSPA6;HSPA7	Heat shock 70 kDa protein 6;Putative heat shock 70 kDa protein 7	yes	2	0.0015638	95.502		1	120540000	0	120540000
SLCPETWPTWAGR	13	0	1559.72	O00159;F5H6E2;B7Z3E5;B7Z9C0;A1L180;D3DTH7	O00159	677	689	MYO1C	Unconventional myosin-Ic	no	2	0.0020388	95.483		1	56507000	0	56507000
DLDEDELLGNLSETELK	17	0	1931.92	Q9NYL9;Q5HYL6;H0YNU8	Q9NYL9	14	30	TMOD3;DKFZp686E1899	Tropomodulin-3	yes	2	0.0022702	95.428		1	27944000	0	27944000
AVFVDLEPTVIDEIR	15	0	1714.91	P68366;C9JEV8;C9JQ00;C9JJQ8;C9JDL2	P68366	65	79	TUBA4A	Tubulin alpha-4A chain	yes	2;3	0.0086898	95.417		2	347890000	0	347890000
ALSAIADLLTNEHER	15	0	1651.85	O60716;A0A804HJM1;A0A804HIL4;A0A804HK15;Q7KZJ3;A0A024R4Z0;A0A024R4Y7;Q96FS1;A0A669KB62;A0A669KB05;Q68DU0;C9JZR2;H0YC95	O60716	711	725	CTNND1;DKFZp781O2021	Catenin delta-1	yes	2	0.0086925	95.401		1	17678000	0	17678000
GVVDSEDLPLNISR	14	0	1512.78	P08238;B4DMA2;A0A024RD80;Q2VPJ6;B4DGL0;Q9H6X9;A8K3W9;Q86U12;P07900;K9JA46;Q96HX7;O75322;Q8TBA7	P08238	379	392	HSP90AB1;HSP90AA1;EL52	Heat shock protein HSP 90-beta;Heat shock protein HSP 90-alpha	no	2	0.0046811	95.401		1	30733000	0	30733000
HPHDIIDDINSGAVECPAS	19	0	2045.91	P30050;Q59FI9	P30050	147	165	RPL12	60S ribosomal protein L12	yes	2	0.00035716	95.018		1	16569000	0	16569000
DGFVTVDELKDWIK	14	1	1663.85	O43852;Q6IAW5;B3KQF5	O43852	85	98	CALU	Calumenin	yes	2	0.012526	95.018		1	18353000	0	18353000
TGYTLDVTTGQR	12	0	1310.65	O43390;A0A6Q8PHG0;B4DMD1;Q0VGD6;Q6MZS5;B2R7W4;A0A7I2V2F0;A0A7I2V4J0;F6UXX1;A0A6Q8PEX7;A0A7I2V5Q6;O60506;Q05CK9;B7Z645;A0A7I2V2F2;A0A7I2V309;Q59GL1;A0A7I2V4Z0;A0A7I2YQN2;B2R8Z8	O43390	134	145	HNRNPR;HNRPR;DKFZp686A13234;SYNCRIP	Heterogeneous nuclear ribonucleoprotein R;Heterogeneous nuclear ribonucleoprotein Q	no	2	0.0024904	94.692		1	64355000	0	64355000
GGPPFAFVEFEDPR	14	0	1563.74	Q07955;Q59FA2;J3KTL2;J3QQV5;J3KSW7	Q07955	52	65	SRSF1	Serine/arginine-rich splicing factor 1	yes	2	0.0047642	94.616		1	21071000	0	21071000
FTDEYQLFEELGK	13	0	1617.76	Q13557;Q4G1A8;D6R938;E9PBG7;E9PF82;B7Z2B0	Q13557	10	22	CAMK2D	Calcium/calmodulin-dependent protein kinase type II subunit delta	yes	2	0.0022837	94.616		1	14410000	0	14410000
IAGDYVSEEVWYR	13	0	1585.74	O95782;B7Z1Q4;O94973;A0A0G2JQM1;A0A0G2JS82;B7Z5S9	O95782	452	464	AP2A1;AP2A2	AP-2 complex subunit alpha-1;AP-2 complex subunit alpha-2	no	2	0.0022837	94.616		1	41804000	0	41804000
YLGLLENLR	9	0	1089.62	O00159;F5H6E2;B7Z3E5;B7Z9C0;A1L180;D3DTH7	O00159	648	656	MYO1C	Unconventional myosin-Ic	no	2	0.020024	94.302		1	378430000	0	378430000
NIEDVIAQGIGK	12	0	1255.68	P05387;A0A024RCA7;H0YDD8	P05387	50	61	RPLP2	60S acidic ribosomal protein P2	yes	2	0.0028274	94.297		1	348880000	0	348880000
IEEVPELPLVVEDK	14	0	1607.87	P36578;B4DFI6;Q53G74;Q59GY2;B4DMJ2;H3BM89	P36578	144	157	RPL4	60S ribosomal protein L4	yes	2	1.7251e-05	94.191		1	239570000	0	239570000
LAAEQELIR	9	0	1041.58	Q15149	Q15149	1846	1854	PLEC	Plectin	yes	2	0.020115	94.114		1	54093000	0	54093000
LNEQASEEILK	11	0	1272.66	Q01105;A0A0C4DFV9;B2RCX0;A0A024R895;Q5VXV3	Q01105	58	68	SET	Protein SET	yes	2	0.0027468	93.556		1	149190000	0	149190000
SIQFVDWCPTGFK	13	0	1583.74	P68366;P68363;A8JZY9;B3KPS3;B3KT06;B4DDU2	P68363	340	352	TUBA4A;TUBA1B	Tubulin alpha-4A chain;Tubulin alpha-1B chain	no	2	0.0026675	93.258		1	311330000	0	311330000
YICENQDSISSK	12	0	1442.63	P02768;C9JKR2;H0YA55;D6RHD5;B7WNR0;B4DPR2;F6KPG5;A0A0C4DGB6;A8K9P0;Q56G89;B4DPP6;B2RBS8	P02768	287	298	ALB	Serum albumin	yes	2	0.0037806	93.178		1	373590000	0	373590000
EENDINESIR	10	0	1217.55	Q9NQX4;Q9P0E7	Q9NQX4	1189	1198	MYO5C	Unconventional myosin-Vc	yes	2	0.022765	93.162		1	22939000	0	22939000
EAIEGTYIDK	10	0	1137.56	P62280;M0QZC5	P62280	49	58	RPS11	40S ribosomal protein S11	yes	2	0.022791	93.111		1	112900000	0	112900000
NPDDITQEEYGEFYK	15	0	1846.79	P08238;B4DMA2;A0A024RD80;Q6PK50;B4DGL0	P08238	292	306	HSP90AB1	Heat shock protein HSP 90-beta	yes	2	0.0091011	92.943		1	17988000	0	17988000
VLQALGSEPIQYAVPVVK	18	0	1910.09	O00159;F5H6E2;B7Z3E5;D3DTH7	O00159	910	927	MYO1C	Unconventional myosin-Ic	no	2	0.0016915	92.856		1	40524000	0	40524000
FWEVISDEHGIDPTGTYHGDSDLQLER	27	0	3115.42	P68371;Q8N6N5;Q8IZ29;Q8IWP6;B3KML9;P04350;B4DJ43;M0R2D3;B4DNW1;M0R0X0;M0QY85;M0QY37;M0QX14;M0QZL7;M0QYM7;M0R278	P68371	20	46	TUBB4B;TUBB2C;TUBB4A	Tubulin beta-4B chain;Tubulin beta-4A chain	yes	3;4	3.652e-20	92.675		2	182320000	0	182320000
SDPDHLAELVK	11	0	1222.62	Q9UM54;A0A0A0MRM8;A0A1Y0BRN0;A0A1Y0BRN3;A0A590UJ40;E7EW20;A0A590UK22;A0A590UKB0;A0A590UJ75;A0A0D9SGC1	Q9UM54	772	782	MYO6	Unconventional myosin-VI	yes	2	0.0033651	92.538		1	37967000	0	37967000
GIQAEEVLQK	10	0	1113.6	Q96PP8;Q8N4Q4;E7ETN8;Q8NF03	Q96PP8	452	461	GBP5;FLJ00401	Guanylate-binding protein 5	yes	2	0.0075518	92.439		2	929240000	0	929240000
EAFSLFDKDGDGTITTK	17	1	1843.88	Q9BRL5;P0DP25;P0DP24;P0DP23;B4DJ51;B2RDW0;E7EMB3;F8WBR5;M0QZ52;G3V479;A8K1M2	Q9BRL5	15	31	CALM3;CALM2;CALM1		yes	2	0.0086245	92.039		1	75436000	0	75436000
TYEEIASLVAEQPK	14	0	1576.8	Q9Y5X1;A0A7P0T8M2;B3KXH8;A0A7P0T8Z7;A0A7P0TBI9;A0A7P0Z4A2;A0A7P0Z4A5;A0A7P0T8D4;B2RAU5;A0A7P0T8S8;A0A7P0T8Z2;A0A7P0T8C7	Q9Y5X1	470	483	SNX9	Sorting nexin-9;Sorting nexin	yes	2	0.0064559	91.961		1	18535000	0	18535000
ELFQETLESLR	11	0	1363.7	Q7Z406;M0QY43	Q7Z406	343	353	MYH14	Myosin-14	yes	2	0.0035921	91.867		1	19813000	0	19813000
IFVEESIYDEFVR	13	0	1644.8	P00352;B4DXX3;B4DDF8;V9HW83;V9HVX6	P00352	309	321	ALDH1A1;HEL-S-53e;HEL-9	Retinal dehydrogenase 1	yes	2	0.0051947	91.855		1	18204000	0	18204000
DTDSEEEIR	9	0	1092.46	Q9BRL5;P0DP25;P0DP24;P0DP23;B4DJ51;B2RDW0;E7EMB3;G3V361;A0A590UJI2;Q96HY3;A8K1M2;A0A590UJC0;G3V226	Q9BRL5	79	87	CALM3;CALM2;CALM1		yes	2	0.018756	91.853		1	79513000	0	79513000
NFLVEEEQR	9	0	1162.56	P19474	P19474	187	195	TRIM21	E3 ubiquitin-protein ligase TRIM21	yes	2	0.018756	91.853		1	49861000	0	49861000
LVAIVDVIDQNR	12	0	1353.76	P50914;Q6IPH7;E7EPB3;A0PJ62;B7Z6S8;A8K3Q9;A8K7N0	P50914	24	35	RPL14	60S ribosomal protein L14	yes	2	0.0056901	91.584		1	157210000	0	157210000
NPPGFAFVEFEDPR	14	0	1620.76	P84103;A0A087X2D0;B2R6F3;Q16629;A0A0B4J1Z1;B4DEK2;C9JAB2	P84103	44	57	SRSF3;SFRS3;SRSF7	Serine/arginine-rich splicing factor 3;Serine/arginine-rich splicing factor 7	yes	2	0.0082009	91.313		1	189180000	0	189180000
AGGEAGVTLGQPHLSR	16	0	1548.8	P41091;Q2VIR3	P41091	2	17	EIF2S3;EIF2S3L	Eukaryotic translation initiation factor 2 subunit 3;Putative eukaryotic translation initiation factor 2 subunit 3-like protein	yes	2	0.0055449	91.093		1	38042000	0	38042000
ELAPYDENWFYTR	13	0	1702.76	P39019;M0R2L9;M0QYF7;M0R140;B0ZBD0;Q8WVX7	P39019	44	56	RPS19	40S ribosomal protein S19	yes	2	0.0081254	91.03		1	11901000	0	11901000
SGFEPASLKEEVGEEAIVELVENGKK	26	2	2787.42	P35579;A0A024R1N1;A0A0U4BW16;Q86XU5;B4E3S1;B1AH99;Q5BKV1	P35579	39	64	MYH9	Myosin-9	yes	3;4	3.6727e-16	90.836		2	283640000	0	283640000
SYCAEIAHNVSSK	13	0	1464.67	P62910;D3YTB1;A0A024R2G7;F8W727	P62910	94	106	RPL32	60S ribosomal protein L32	yes	2	0.0093068	90.697		1	95698000	0	95698000
DDGTGQLLLPLSDAR	15	0	1569.8	Q15149;H0YDN1;D3DWL0;Q96IE3	Q15149	4004	4018	PLEC;PLEC1	Plectin	yes	2	0.009349	90.697		1	33237000	0	33237000
AEAGDNLGALVR	12	0	1184.61	P49411;A0A384ME17	P49411	316	327	TUFM	Elongation factor Tu, mitochondrial	yes	2	0.0025904	90.15		1	91288000	0	91288000
IIITVVEEQEQK	12	0	1427.79	Q15149;H0YDN1;D3DWL0	Q15149	3095	3106	PLEC;PLEC1	Plectin	yes	2	0.0078292	90.108		1	34218000	0	34218000
NWDDVLTVDYTR	12	0	1495.69	Q13045;Q59H95;B4DIX0	Q13045	837	848	FLII	Protein flightless-1 homolog	yes	2	0.0079132	90.05		1	12833000	0	12833000
LFQECCPHSTDR	12	0	1548.64	P61978;Q5T6W2;B4DUQ1;A0A024R228;Q5EC54;B4DFF1	P61978	180	191	HNRNPK;HNRPK	Heterogeneous nuclear ribonucleoprotein K	yes	2	0.0079132	90.05		1	14251000	0	14251000
VEAQLQELQVK	11	0	1283.71	P35579;A0A024R1N1;A0A0U4BW16;Q86XU5	P35579	1250	1260	MYH9	Myosin-9	yes	2	0.0042257	89.913		1	936900000	0	936900000
SLYYYIQQDTK	11	0	1420.69	P07355;H0YL33;A0A024R5Z7;V9HW65;A6NMY6;H0YMW4;B4DNH8	P07355	314	324	ANXA2;HEL-S-270;ANXA2P2	Annexin A2;Annexin;Putative annexin A2-like protein	yes	2	0.0042344	89.886		1	24169000	0	24169000
EQLLQSNPVLEAFGNAK	17	0	1856.96	O43795;E9PDF6;B0I1S9;E7EQD9;Q05CR5;Q14777;Q9UBC5;C9JYW1;B2R643	O43795	140	156	MYO1B;MYO1A	Unconventional myosin-Ib;Unconventional myosin-Ia	yes	2	0.0019969	89.629		1	129310000	0	129310000
LESEGSPETLTNLR	14	0	1544.77	Q9P035;H3BMZ1;H3BRL8;H3BPZ1;H3BS72	Q9P035	133	146	HACD3	Very-long-chain (3R)-3-hydroxyacyl-CoA dehydratase 3	yes	2	0.013345	89.403		1	30984000	0	30984000
DLGEELEALK	10	0	1115.57	P35579;A0A024R1N1;A0A0U4BW16;Q86XU5;A0A024QZJ4;A0A024QZJ6;P35749;A0A7R6KYT5;B1PS43;Q7Z7R0	P35579	1136	1145	MYH9;MYH11	Myosin-9;Myosin-11	yes	2	0.0038946	89.355		1	737400000	0	737400000
EEGVLTLWR	9	0	1101.58	Q02978;I3L1P8;Q6IBH0	Q02978	174	182	SLC25A11	Mitochondrial 2-oxoglutarate/malate carrier protein	yes	2	0.010372	89.296		1	10208000	0	10208000
LAPDYDALDVANK	13	0	1403.69	P62750;K7EMA7;H7BY10;K7EJV9;K7ERT8;A8MUS3;B9EJE3	P62750	140	152	RPL23A;RPL23AL	60S ribosomal protein L23a	yes	2	0.014778	89.171		1	290230000	0	290230000
AVFPSIVGR	9	0	944.544	P60709;Q53G99;Q53G76;B4DW52;B4E335;Q1KLZ0;Q53GK6;Q8WVW5;A0A2R8Y793;E7EVS6;G5E9R0;P68032;A0A2R8YGF8;P62736;P68133;P63267;A8K3K1;Q6S8J3;A5A3E0;A0A6Q8PH58;B3KW67;D2JYH4;B3KUD3;B7Z6P1;C9JUM1;A6NL76;Q7Z7J6;Q13707;P0CG38;A1E282;C9JZR7;C9JTX5;B7Z6I1;F8WCH0;F8WB63;F6QUT6;C9JFL5;B8ZZJ2;F6UVQ4;I3L4N8;P63261;B4DVQ0;B4E3A4;A0A804GS07;K7EM38;I3L3I0;I3L1U9;I3L3R2;J3KT65	I3L4N8	29	37	ACTB;PS1TP5BP1;ACTC1;ACTA2;ACTA1;ACTG2;POTEE;POTEF;POTEI;ACTG1	Actin, cytoplasmic 1;Actin, cytoplasmic 1, N-terminally processed;Actin, alpha cardiac muscle 1;Actin, aortic smooth muscle;Actin, alpha skeletal muscle;Actin, gamma-enteric smooth muscle;POTE ankyrin domain family member E;POTE ankyrin domain family member F;POTE ankyrin domain family member I;Actin, cytoplasmic 2;Actin, cytoplasmic 2, N-terminally processed	no	2	0.0098689	89.142		1	1059400000	0	1059400000
YQSLLEELK	9	0	1121.6	Q8NDV3	Q8NDV3	209	217	SMC1B	Structural maintenance of chromosomes protein 1B	yes	1	0.011059	89.142		1	69405000	0	69405000
ADELSEK	7	0	790.371	C9JKI3;Q7Z4F3;A0A024R757	C9JKI3	2	8	CAV1	Caveolin	yes	1	0.021725	89.123		1	18511000	0	18511000
ITENSIVENLK	11	0	1258.68	Q12965;Q4KMR3;H0YN00	Q12965	30	40	MYO1E	Unconventional myosin-Ie	yes	2	0.0045062	89.047		1	79765000	0	79765000
AQILPIR	7	0	809.512	Q00610;A0A087WVQ6;J3KS13;J3QL20;J3KSQ2	Q00610	2	8	CLTC	Clathrin heavy chain 1;Clathrin heavy chain	yes	1	0.022245	88.734		1	467880000	0	467880000
GQSLQDPFLNALR	13	0	1457.76	Q8TCX0	Q8TCX0	4	16			yes	2	0.01647	88.681		1	16011000	0	16011000
CPDGSTCCELPSGK	14	0	1566.61	P28799;K7EMR1;K7EKL3;B4DJI2	P28799	215	228	GRN	Granulins;Acrogranin;Paragranulin;Granulin-1;Granulin-2;Granulin-3;Granulin-4;Granulin-5;Granulin-6;Granulin-7	yes	2	0.016215	88.338		1	16205000	0	16205000
NQVAMNPQNTVFDAK	15	0	1675.8	P34931;B4DXY3;Q53FA3;B2RCQ9;A0A1U9X7X9;A0A1U9X7X4;A0A1U9X7W7;B4DI54	P34931	59	73	HSPA1L	Heat shock 70 kDa protein 1-like	yes	2	0.021086	88.187		1	25662000	0	25662000
LHIIEVGTPPTGNQPFPK	18	0	1944.05	Q00610;A0A087WVQ6	Q00610	228	245	CLTC	Clathrin heavy chain 1;Clathrin heavy chain	yes	2;3	9.9797e-05	88.101		2	353680000	0	353680000
NIRDDEGFIIR	11	1	1346.69	Q9UM54;A0A0A0MRM8;A0A1Y0BRN0;A0A1Y0BRN3;A0A590UJ40;E7EW20;A0A590UK22;A0A590UKB0;A0A590UJ75;A0A0D9SGC1;A0A590UK71;A0A5F9ZI03;A0A590UJY4;A0A590UK86	Q9UM54	570	580	MYO6	Unconventional myosin-VI	yes	2	0.012807	88.056		1	29095000	0	29095000
KGTEICNYSYSSNILSIR	18	1	2104.03	K7EK57;Q5MNZ9;G5EA37;B4DX63;A0A024R8L5	K7EK57	90	107	WIPI1	WD repeat domain phosphoinositide-interacting protein 1	yes	2	0.00070975	88.021		1	22380000	0	22380000
LLDPEDVDVPQPDEK	15	0	1707.82	Q15149;H0YDN1;E9PMV1	Q15149	372	386	PLEC	Plectin	yes	2	0.0096084	88.021		1	26351000	0	26351000
GYELLFQPEVVR	12	0	1448.77	O60716;A0A804HJM1;A0A804HIL4;A0A804HK15;Q7KZJ3;A0A024R4Z0;A0A024R4Y7;Q96FS1;A0A669KB62;A0A669KB05;Q68DU0;C9JZR2;H0YC95	O60716	655	666	CTNND1;DKFZp781O2021	Catenin delta-1	yes	2	0.011011	87.913		1	13210000	0	13210000
EKPYFPIPEEYTFIQNVPLEDR	22	1	2723.35	Q00839;Q7Z4Q5;A0A1W2PQL0;A0A1W2PP34;A0A1W2PPL4;A0A1W2PPH7;Q5RI18;Q96BA7;A0A1W2PP35;A0A1X7SBS1;B3KX72;B4DLR3;A0A1W2PPS1;A0A1W2PRZ7;A0A1W2PQ74	Q00839	463	484	HNRNPU;HNRPU	Heterogeneous nuclear ribonucleoprotein U	yes	3	7.6942e-10	87.802		1	98802000	0	98802000
EDKYEEEIK	9	1	1181.55	A0A0S2Z4G4;A0A0S2Z4I4;B2RDE1;Q5HYB6;A0A0S2Z4G8;Q8NAG3;B4DWT5;B4DQ80;Q5VU62;Q8NI98;A0A2R8Y6A3;A0A494C034;Q6LDX7;P67936;V9HW56;B4DVY2;A0A2R8Y5V9;B4DTB1;A0A2R8YE05;K7ENT6;A0A5F9UN72;A0A2R8YH90;A0A2R8YHD2;K7EPB9;U3KQK2;V9HW25;Q5TCU3;P07951;A7XZE4	P67936	182	190	DKFZp686J1372;TPM3;OK/SW-cl.5;TPM4;HEL-S-108;TPM2;HEL-S-273;TPM2b	Tropomyosin alpha-4 chain;Tropomyosin beta chain	no	2	0.014282	87.639		1	364600000	0	364600000
IHQLALTGEK	10	0	1108.62	Q9NPR9;M0QZY1;M0R1Q3;M0QYF6;M0R1G1	Q9NPR9	34	43	GPR108	Protein GPR108	yes	2	0.0020569	87.639		1	956360000	0	956360000
YGRPPDSHHSR	11	1	1307.61	Q01130;J3QL05;J3KP15;B3KUY1;Q53FN0;A0A024R8U5	Q01130	92	102	SRSF2;SFRS2	Serine/arginine-rich splicing factor 2	yes	2	0.013125	87.568		1	27343000	0	27343000
ESTLHLVLR	9	0	1066.61	P62987;Q3MIH3;P0CG48;Q96MH4;F5H747;F5GXK7;J3QKN0;Q5PY61;Q5U5U6;Q9UFQ0;Q96C32;Q96H31;L8B4I8;Q5RKT7;A8K674;L8B4R0;L8B4J3;L8B4M0;L8B4Z6;Q66K58;L8B196;B2RDW1;P0CG47;Q59EM9;P62979;Q5UGI3;J3QS39;J3QTR3;M0R2S1;F5H6Q2;F5H2Z3;F5GYU3;A0A248RGE3;F5H265;B4DV12;F5H388;A0A2R8Y422;Q8WYN9;M0R1M6	P62987	64	72	UBA52;UBC;UBB;DKFZp434K0435;UbC;RPS27A;HEL112	Ubiquitin-60S ribosomal protein L40;Ubiquitin;60S ribosomal protein L40;Polyubiquitin-C;Ubiquitin;Polyubiquitin-B;Ubiquitin;Ubiquitin-40S ribosomal protein S27a;Ubiquitin;40S ribosomal protein S27a	yes	2	0.0061217	87.323		1	26408000	0	26408000
LITEDVQGK	9	0	1001.54	P61247;D6RB09;D6RG13;D6RAT0;Q6NXR8;A8K4W0;D6RGE0;D6RED7;D6RAS7;B7Z3M5;H0Y8L7;E9PFI5	P61247	86	94	RPS3A	40S ribosomal protein S3a	yes	2	0.0061217	87.323		1	143270000	0	143270000
AGFAGDDAPR	10	0	975.441	P60709;Q53G99;Q53G76;B4DW52;B4E335;Q1KLZ0;Q53GK6;Q8WVW5;A0A2R8Y793;E7EVS6;G5E9R0;P68032;A0A2R8YGF8;P62736;P68133;P63267;A8K3K1;Q6S8J3;A5A3E0;A0A6Q8PH58;B3KW67;D2JYH4;B3KUD3;B7Z6P1;C9JUM1;A6NL76;Q7Z7J6;Q13707;P0CG38;A1E282;C9JZR7;C9JTX5;B7Z6I1;L0R5C4;F8WCH0;A0A6Q8PGD7;F8WB63;P0CG39;F6QUT6;C9JFL5;B8ZZJ2;F6UVQ4;I3L4N8;P63261;B4DVQ0;B4E3A4;A0A804GS07;K7EM38;I3L3I0;I3L1U9;I3L3R2;J3KT65;A0A7P0TBL1	I3L4N8	19	28	ACTB;PS1TP5BP1;ACTC1;ACTA2;ACTA1;ACTG2;POTEE;POTEF;POTEI;POTEM;POTEJ;ACTG1	Actin, cytoplasmic 1;Actin, cytoplasmic 1, N-terminally processed;Actin, alpha cardiac muscle 1;Actin, aortic smooth muscle;Actin, alpha skeletal muscle;Actin, gamma-enteric smooth muscle;POTE ankyrin domain family member E;POTE ankyrin domain family member F;POTE ankyrin domain family member I;POTE ankyrin domain family member J;Actin, cytoplasmic 2;Actin, cytoplasmic 2, N-terminally processed	no	2	0.0024897	87.308		1	6348200000	0	6348200000
TDLLLEPYNK	10	0	1204.63	P35579;A0A024R1N1;Q86XU5;B4E3S1	P35579	290	299	MYH9	Myosin-9	yes	2	0.0024897	87.308		1	894720000	0	894720000
NKDTVFEEQIK	11	1	1349.68	Q9Y4I1;A8CDT9;G3V394;F8WE88;Q59FF5;B4E147	Q9Y4I1	568	578	MYO5A	Unconventional myosin-Va	yes	2	0.020445	87.123		1	0	0	0
FINLFPETK	9	0	1107.6	O95782;Q8N9K4	O95782	548	556	AP2A1	AP-2 complex subunit alpha-1	yes	2	0.0072618	86.833		1	22303000	0	22303000
LALFNPDVCWDR	12	0	1504.71	O00483;A0A024R9Z0	O00483	36	47	NDUFA4	Cytochrome c oxidase subunit NDUFA4	yes	2	0.00922	86.624		1	46791000	0	46791000
GCGTVLLSGPR	11	0	1115.58	Q07020;F8VUA6;Q0QEW2;G3V203;H0YHA7;A0A024QZD1;J3QQ67	Q07020	133	143	RPL18	60S ribosomal protein L18	yes	2	0.005072	85.731		1	139910000	0	139910000
SSKDTDVEEEEK	12	1	1394.6	Q6ZR43	Q6ZR43	425	436			yes	2	0.019689	85.676		1	84809000	0	84809000
LQNELDNVSTLLEEAEK	17	0	1943.97	P35580	P35580	1285	1301	MYH10	Myosin-10	yes	2;3	0.0010355	85.536		2	90882000	0	90882000
EKELETGPK	9	1	1029.53	Q14247;Q76MU0;A0A024R5M3;Q53HG7;A0A384MDY8	Q14247	71	79	CTTN;EMS1	Src substrate cortactin	yes	1	0.0036761	85.38		1	34220000	0	34220000
ELVEFAQDDDR	11	0	1335.59	Q14677;A0A0S2Z5H3;A0A0S2Z4Y4	Q14677	134	144	CLINT1	Clathrin interactor 1	yes	2	0.0050959	85.377		1	31342000	0	31342000
TGAAPIIDVVR	11	0	1110.64	P46776;E9PJD9;Q6NZ52;Q9BQQ5;E9PLL6;E9PLX7	P46776	95	105	RPL27A;L27a	60S ribosomal protein L27a	yes	2	0.0050975	85.355		1	490840000	0	490840000
CITDPQTGLCLLPLK	15	0	1727.89	Q15149;H0YDN1;D3DWL0;Q96IE3	Q15149	4245	4259	PLEC;PLEC1	Plectin	yes	2	0.0096283	85.288		1	42582000	0	42582000
RAAREMGQR	9	2	1073.55	A3KMH1	A3KMH1	1613	1621	VWA8	von Willebrand factor A domain-containing protein 8	yes	1	0.012268	85.212		1	20612000	0	20612000
VNTLIRPDGEK	11	1	1240.68	P62750;K7EMA7;H7BY10;K7EJV9;K7ERT8;A8MUS3	P62750	124	134	RPL23A	60S ribosomal protein L23a	yes	2	0.022956	84.896		1	64628000	0	64628000
NCLNNFDLSEYR	12	0	1543.67	Q9NQX4	Q9NQX4	1475	1486	MYO5C	Unconventional myosin-Vc	yes	2	0.0054928	84.658		1	11315000	0	11315000
SFLLDLLNATGK	12	0	1290.72	O00571;A0A0D9SFB3;A0A2R8Y645;Q59GX6;A0A2R8Y4A4;B5BTY4;A0A2U3TZJ9;A0A2R8YFS5;A0A2R8YFR4;A0A2R8YCW1;A0A0D9SG12;A0A2R8YF78;A0A2R8Y5G6;A0A0D9SF53;A0A2R8Y7T2;F6S8Q4;A0A2R8YDT5;Q5S4N1;A0A2R8YDH3;A0A0J9YVQ7	O00571	429	440	DDX3X	ATP-dependent RNA helicase DDX3X	yes	2	0.0054928	84.658		1	50987000	0	50987000
IIENELEGFGIR	12	0	1388.73	Q9Y295	Q9Y295	160	171	DRG1	Developmentally-regulated GTP-binding protein 1	yes	2	0.0046476	84.213		1	20402000	0	20402000
KLVILEGELER	11	1	1297.76	P67936;V9HW56;B4DVY2;A0A2R8Y5V9;A0A2R8YGX3;A0A2R8YE05;K7ENT6;A0A5F9UN72;A0A2R8YH90;A0A2R8YHD2;A0A2R8YEU4;U3KQK2;V9HW25;Q5TCU3;P07951;A7XZE4;B4DGC2;B4E3P1	P67936	132	142	TPM4;HEL-S-108;TPM2;HEL-S-273;TPM2b	Tropomyosin alpha-4 chain;Tropomyosin beta chain	no	2;3	0.015582	84.054		2	159360000	0	159360000
QLEEAEEEATR	11	0	1303.59	P35580	P35580	1885	1895	MYH10	Myosin-10	yes	2	0.0051982	83.869		1	65591000	0	65591000
EKSNTIDGTVK	11	1	1190.61	P17027;H3BMC6;B4DLS2;Q7Z3R2;B3KR55;A0A3B3ITE4	P17027	101	111	ZNF23;DKFZp686H20223	Zinc finger protein 23	yes	2	0.013868	83.438		1	31534000	0	31534000
FLSQIESDR	9	0	1093.54	Q2TB90;B4E0J9;B3KT70;A8K4Q9;P19367;B4DG62;A8K7J7;A0A024QZK7;Q59FD4;B3KXY9	Q2TB90	785	793	HKDC1;HK1	Putative hexokinase HKDC1;Hexokinase;Hexokinase-1	yes	2	0.015456	83.313		1	27577000	0	27577000
NQLTSLPSAICK	12	0	1330.69	Q13045;Q59H95;J3KS54;J3QQQ2;B4DNA8	Q13045	279	290	FLII	Protein flightless-1 homolog	yes	2	0.0023486	83		1	41078000	0	41078000
DGTIDFTPGSELLITK	16	0	1705.88	O00159;F5H6E2;B7Z3E5;D3DTH7	O00159	1032	1047	MYO1C	Unconventional myosin-Ic	no	2	0.0055809	82.85		1	586240000	0	586240000
DNETLAELK	9	0	1031.51	Q9NYL9;Q5HYL6;H0YKU1;H0YNJ8	Q9NYL9	281	289	TMOD3;DKFZp686E1899	Tropomodulin-3	yes	2	0.016266	82.75		1	50433000	0	50433000
ADGQVAELLLR	11	0	1183.66	Q9Y285;K7EK06;K7ER16;Q6IBR2	Q9Y285	2	12	FARSA;FARSLA	Phenylalanine--tRNA ligase alpha subunit	yes	2	0.0035057	82.749		1	0	0	0
LLQDFFNGK	9	0	1080.56	P11142;Q53GZ6;V9HW22;E9PKE3;B3KTV0;Q96IS6;E9PN89;B4E1Q1;Q53HF2;P54652;A0A384MDT7;A0A024R6B5;E9PNE6;A8K7Q2;B3KUS2;B4DHP5;P17066;Q53FC7;B3KSM6;B2R6X5;A0A384NKX5	P11142	349	357	HSPA8;HEL-S-72p;HSPA2;HSPA6	Heat shock cognate 71 kDa protein;Heat shock-related 70 kDa protein 2;Heat shock 70 kDa protein 6	no	2	0.016229	82.671		1	15758000	0	15758000
SVGGACVLVA	10	0	931.48	P46776;E9PJD9;Q6NZ52;E9PLX7	P46776	139	148	RPL27A	60S ribosomal protein L27a	yes	1	0.021295	82.671		1	96806000	0	96806000
IGSYLSASTR	10	0	1053.55	Q96KG9;E9PPN3;E9PS17;E9PK59;H0YCI6;A0A0A0MQX4	Q96KG9	455	464	SCYL1	N-terminal kinase-like protein	yes	2	0.0084576	82.645		1	28691000	0	28691000
TAVCDIPPR	9	0	1027.51	P07437;Q5SU16;Q5JP53;A0A384NYT8;B7ZAK1;Q5ST81;B4DY90;B7ZAF0;Q6LC01;B4DMU8;B4DQN9;A0A024QZU2;Q9BUU9;O43209;Q13885;B2R6L0;A0A384MEE3;B4E052;Q9BVA1;Q5SQY0;Q96B85;A0A075B736;A6NNZ2;Q9UGA2;Q3ZCM7;B7Z4N1;B4DXZ5;B4DMJ5;B4DE77;Q96HX0;B4DFH6;Q6P602;A4UCT2;P68371;Q8N6N5;Q8IZ29;Q8IWP6;B3KML9;P04350;B4DJ43	P07437	351	359	TUBB;TUBB2B;TUBB2A;TUBB8;DKFZp566F223;TUBB2C;TUBB4B;TUBB4A	Tubulin beta chain;Tubulin beta-2A chain;Tubulin beta-2B chain;Tubulin beta-8 chain-like protein LOC260334;Tubulin beta-8 chain;Tubulin beta-4B chain;Tubulin beta-4A chain	no	2	0.01571	81.548		1	75583000	0	75583000
QDLLNVLAR	9	0	1040.6	Q96A33	Q96A33	228	236	CCDC47	Coiled-coil domain-containing protein 47	yes	2	0.01571	81.548		1	15224000	0	15224000
LGEPNYGAEIR	11	0	1217.6	P13611;D6RGZ6;A0A024RAL1;A0A024RAQ9;Q59FG9;B7Z638;Q6MZK8	P13611	1912	1922	VCAN;CSPG2;DKFZp686K06110	Versican core protein	yes	2	0.0061336	81.338		1	80687000	0	80687000
PPGASGETPR	10	0	967.472	Q6ZMS7	Q6ZMS7	330	339	ZNF783	Protein ZNF783	yes	2	0.0097786	81.191		1	183600000	0	183600000
VLASNPITEAVGNAK	15	0	1482.8	Q9NQX4;H0YMK3;B4DVH2;H0YM93;B4E268	Q9NQX4	194	208	MYO5C	Unconventional myosin-Vc	yes	2	0.011165	80.979		1	19604000	0	19604000
HGYIGEFEIIDDHR	14	0	1699.8	P62244;I3L3P7;I3L246;B2R4W8;A8K7H3;H3BN98	P62244	44	57	RPS15A;hCG_1994130	40S ribosomal protein S15a	yes	3	0.0041668	80.905		1	97435000	0	97435000
GPGAGSALDDGR	12	0	1071.49	O95782;Q8N9K4	O95782	621	632	AP2A1	AP-2 complex subunit alpha-1	yes	2	0.0027389	80.706		1	22595000	0	22595000
DLALGLVPGDR	11	0	1124.62	Q92614;A0A0D9SFK2;A0A024QZ63	Q92614	265	275	MYO18A;hCG_27198	Unconventional myosin-XVIIIa	yes	2	0.006489	80.688		1	10230000	0	10230000
EIIDPVLDR	9	0	1068.58	P68366;C9JEV8;C9JQ00;C9JJQ8	P68366	113	121	TUBA4A	Tubulin alpha-4A chain	yes	2	0.015197	80.438		1	145900000	0	145900000
LSSQISAGEEK	11	0	1147.57	Q86UE4;H0YB56;E5RJU9;A0A024R9D2	Q86UE4	293	303	MTDH	Protein LYRIC	yes	2	0.002987	80.102		1	0	0	0
EMEAELEDERK	11	1	1377.61	P35579;A0A024R1N1;A0A0U4BW16;Q6ZNL4	P35579	1593	1603	MYH9;FLJ00279	Myosin-9	yes	2	0.020674	79.974		1	18599000	0	18599000
LLLNNDNLLR	10	0	1196.69	P47755;C9JUG7;F8W9N7;Q53GE2;Q53GC7;A4D0V4;P52907;A0A0D9SET8;A8K0T9	P47755	38	47	CAPZA2;CAPZA1	F-actin-capping protein subunit alpha-2;F-actin-capping protein subunit alpha-1	yes	2	0.010945	79.906		1	35931000	0	35931000
ISLGLPVGAVINCADNTGAK	20	0	1969.03	P62829;C9JD32;B9ZVP7;J3KT29;Q9BTQ7;A0A024R1Q8	P62829	16	35	RPL23	60S ribosomal protein L23	yes	2	6.2485e-08	79.81		1	73512000	0	73512000
TEEASSGFLPGDR	13	0	1364.62	Q8WWI1;E9PMP7;H0Y424;E9PMS6;B7Z8W3;A0A1P7ZIM8;A0A0A0MTE2;E9PMT2;F8WD26;F8J2B5;J3KP06	Q8WWI1	1406	1418	LMO7	LIM domain only protein 7	yes	2	0.010273	79.693		1	15946000	0	15946000
FLSAEEYQQK	10	0	1241.59	Q96KG9;E9PPN3;E9PS17;E9PK59	Q96KG9	340	349	SCYL1	N-terminal kinase-like protein	yes	2	0.011227	79.596		1	64281000	0	64281000
TGAIVDVPVGEELLGR	16	0	1623.88	P25705;K7EQH4;K7EJP1;B4DGW3;K7ERX7;K7EK77;V9HW26	P25705	134	149	ATP5A1;HEL-S-123m	ATP synthase subunit alpha, mitochondrial;ATP synthase subunit alpha	yes	2	0.00062576	79.283		1	21151000	0	21151000
DTHDQLSEPSEVR	13	0	1511.69	Q15149;H0YDN1;D3DWL0;Q96IE3	Q15149	3969	3981	PLEC;PLEC1	Plectin	yes	2	0.01043	79.23		1	53086000	0	53086000
NLANTVTEEILEK	13	0	1472.77	O60506;Q05CK9;B7Z645;A0A7I2V2F2;A0A7I2V309;Q59GL1;A0A7I2V4Z0;A0A7I2YQN2;B2R8Z8;B7Z213;A0A7I2YQV8;A0A7I2V346	O60506	344	356	SYNCRIP	Heterogeneous nuclear ribonucleoprotein Q	yes	2	0.01044	79.201		1	62882000	0	62882000
QDLQNALEESER	12	0	1430.66	Q9P0K7;B4DNL3	Q9P0K7	537	548	RAI14	Ankycorbin	yes	2	0.0030928	79.201		1	19414000	0	19414000
SLDAFPEDFCR	11	0	1355.58	Q96KG9;E9PPN3;E9PS17;E9PK59	Q96KG9	300	310	SCYL1	N-terminal kinase-like protein	yes	2	0.0073322	79.148		1	19140000	0	19140000
QVLALQSQLADTK	13	0	1413.78	P35580	P35580	1365	1377	MYH10	Myosin-10	yes	2	0.010497	79.036		1	63947000	0	63947000
TNPSPTNPFSSDLQK	15	0	1631.78	P49757;Q5D0E5;G3V3Z8;A0A024R684;A0A024R681;B2RCI6;A0A024R6C4;A0A024R6F4	P49757	631	645	NUMB	Protein numb homolog	yes	2	0.00012532	78.964		1	0	0	0
QKPVQTFTEEK	11	1	1333.69	Q9NYL9;Q5HYL6	Q9NYL9	102	112	TMOD3;DKFZp686E1899	Tropomodulin-3	yes	2	0.019755	78.939		1	22388000	0	22388000
GQFSTDELVAEVEKR	15	1	1706.85	Q00610;A0A087WVQ6;P53675;A0A087WX41	Q00610	838	852	CLTC;CLTCL1	Clathrin heavy chain 1;Clathrin heavy chain;Clathrin heavy chain 2	yes	3	0.0025786	78.932		1	49779000	0	49779000
IILDLISESPIK	12	0	1339.8	P61978;Q5T6W2;B4DUQ1;A0A024R228;Q5EC54;B4DFF1	P61978	208	219	HNRNPK;HNRPK	Heterogeneous nuclear ribonucleoprotein K	yes	2	0.0032213	78.655		1	103360000	0	103360000
ILYSQCGDVMR	11	0	1340.62	P60660;F8W1R7;G3V1V0;J3KND3;G8JLA2;B7Z6Z4;F8VPF3;P14649;F8W1I5;A0A024RB31;B4E368	P60660	27	37	MYL6;MYL6B	Myosin light polypeptide 6;Myosin light chain 6B	yes	2	0.0074835	78.556		1	0	0	0
LLSVEGSTLR	10	0	1073.61	O00159;F5H6E2;B7Z3E5;B7Z9C0;D3DTH7	O00159	341	350	MYO1C	Unconventional myosin-Ic	no	2	0.012208	78.516		1	546340000	0	546340000
HSGNITFDEIVNIAR	15	0	1684.85	P30050	P30050	100	114	RPL12	60S ribosomal protein L12	yes	2	0.0049097	78.486		1	44872000	0	44872000
NQTAEKEEFEHQQK	14	1	1744.8	P11142;Q53GZ6;V9HW22;E9PKE3;B3KTV0;Q96IS6;B4E1Q1;E9PNE6;A8K7Q2;Q96BE0;Q9NWW3;E9PS65;Q96H53;E9PM13;Q9NZ87	P11142	584	597	HSPA8;HEL-S-72p	Heat shock cognate 71 kDa protein	yes	3	0.0033474	78.401		1	101870000	0	101870000
NSNVDSSYLESLYQSCPR	18	0	2117.93	Q7Z2W4;Q05DV5;A0A7P0T8C6;A0A514C937;C9J6P4;H7C5K1	Q7Z2W4	630	647	ZC3HAV1	Zinc finger CCCH-type antiviral protein 1	yes	2	0.00016492	78.373		1	12540000	0	12540000
AELNEFLTR	9	0	1091.56	P23396;H0YES8;E9PQX2;E9PQ96;E9PJH4;F2Z2S8;H0YF32;E9PK82;H0YCJ7;E9PPU1;H0YEU2;E9PL09;Q53G83	P23396	19	27	RPS3	40S ribosomal protein S3	yes	2	0.014139	78.149		1	132200000	0	132200000
SLQEEHVAVAQLR	13	0	1478.78	Q15149	Q15149	1732	1744	PLEC	Plectin	yes	2	0.010929	78.043		1	19140000	0	19140000
SLTSEDAAVYYCAR	14	0	1604.71	A0A5C2GFG5	A0A5C2GFG5	85	98			yes	2	0.013184	77.533		1	106660000	0	106660000
ADLEEQLSDEEK	12	0	1404.63	P47755;C9JUG7;F8W9N7;Q53GE2;Q53GC7;A4D0V4;F8WED3	P47755	2	13	CAPZA2	F-actin-capping protein subunit alpha-2	yes	2	0.0054378	77.379		1	10852000	0	10852000
LKDVLLQVDDERR	13	2	1597.88	P35579;A0A024R1N1;A0A0U4BW16;Q6ZNL4	P35579	1844	1856	MYH9;FLJ00279	Myosin-9	yes	2;4	0.016513	77.358		2	51253000	0	51253000
ELDDATEANEGLSR	14	0	1518.68	P35580	P35580	1906	1919	MYH10	Myosin-10	yes	2	0.013052	77.305		1	76131000	0	76131000
TLSDYNIQK	9	0	1080.55	P62987;Q3MIH3;P0CG48;Q96MH4;F5H747;F5GXK7;J3QKN0;Q5PY61;Q5U5U6;Q9UFQ0;Q96C32;Q96H31;L8B4I8;Q5RKT7;A8K674;L8B4R0;L8B4J3;L8B4M0;L8B4Z6;Q66K58;L8B196;B2RDW1;P0CG47;Q59EM9;P62979;Q5UGI3;J3QS39;J3QTR3;M0R2S1;F5H6Q2;F5H2Z3;F5GYU3;A0A248RGE3;F5H265;B4DV12;F5H388;M0R1V7;A0A2R8Y422;Q8WYN9;M0R1M6;Q49A90	P62987	55	63	UBA52;UBC;UBB;DKFZp434K0435;UbC;RPS27A;HEL112	Ubiquitin-60S ribosomal protein L40;Ubiquitin;60S ribosomal protein L40;Polyubiquitin-C;Ubiquitin;Polyubiquitin-B;Ubiquitin;Ubiquitin-40S ribosomal protein S27a;Ubiquitin;40S ribosomal protein S27a	yes	2	0.016166	77.282		1	132140000	0	132140000
SINPLGGFVHYG	12	0	1259.63	B5MCW2	B5MCW2	261	272	RPL3		yes	2	0.006573	77.282		1	42523000	0	42523000
LTPYEVDELRR	11	1	1389.73	A0A5H1ZRQ2;Q59F66;A0A1X7SBZ2;Q92841;B4DZQ7	A0A5H1ZRQ2	144	154	DDX17	Probable ATP-dependent RNA helicase DDX17	yes	2	0.0035493	76.943		1	0	0	0
LQQELDDLTVDLDHQR	16	0	1936.95	P35580	P35580	1425	1440	MYH10	Myosin-10	yes	3	0.0021267	76.85		1	101080000	0	101080000
LPLLAVCDYK	10	0	1190.64	Q15149;H0YDN1	Q15149	944	953	PLEC	Plectin	yes	2	0.016029	76.827		1	9665600	0	9665600
VYVGNLGNNGNK	12	0	1247.63	P84103;A0A087X2D0;B2R6F3	P84103	12	23	SRSF3;SFRS3	Serine/arginine-rich splicing factor 3	yes	2	0.0082869	76.827		1	36309000	0	36309000
LLFNDVQTLK	10	0	1189.67	Q15149;H0YDN1;E9PMV1	Q15149	588	597	PLEC	Plectin	yes	2	0.016029	76.827		1	19057000	0	19057000
DWILPSDYDHAEAEAR	16	0	1886.84	O43852;Q6IAW5;B3KQF5;B3KNG6;A0A024R755;H0Y875;B3KQK3	O43852	256	271	CALU	Calumenin	yes	3	0.0021121	76.82		1	191250000	0	191250000
IGGIGTVPVGR	11	0	1024.6	P68104;Q5VTE0;A8K9C4;Q53G89;A0A7I2V5N4;A0A4D5RAC9;A0A7I2V659;A0A087WVQ9;Q53G85;A0A4D5RAN2;Q53GA1;Q53GE9;Q53HM9;Q53HR5;Q6IPN6;Q6IPS9;Q6IPT9;Q53HQ7;A0A4D5RAC7;Q8TBL1;A0A4D5RAB8;A0A4D5RAE2;Q96C29;Q8IUB0;Q6P082;Q96CD8;Q6P4C9;A0A4D5RAR2;Q504Z0;A0A4D5RBG5;Q53HR1;A0A4D5RA98;A0A7I2V3H3;A0A4D5RA76;B4DNE0;Q96RE1;Q16577;Q59GP5;B4E2C5;Q05639;Q14222;Q9NZS6;A0A2U3TZH3	P68104	256	266	EEF1A1;EEF1A1P5;EEF1A1L14;PTI-1;EEF1A2;EEF1A	Elongation factor 1-alpha 1;Putative elongation factor 1-alpha-like 3;Elongation factor 1-alpha;Elongation factor 1-alpha 2	yes	2	0.015322	76.679		1	0	0	0
SSGEIVYCGQVFEK	14	0	1601.74	Q02543;M0R3D6;M0R1A7;M0R117;B4DM74;B2R4C0;M0R0P7;B4DM94;B4DUV3;Q53HD3	Q02543	57	70	RPL18A	60S ribosomal protein L18a	yes	2	0.012676	76.655		2	109510000	0	109510000
SWSVNLDQLLVSAGDQQR	18	0	2015.01	O15018;A0A024RE15	O15018	2572	2589	PDZD2;hCG_2039413	PDZ domain-containing protein 2;Processed PDZ domain-containing protein 2	yes	2	0.00012794	76.522		1	246630000	0	246630000
IFLLTNNNLLLADQK	15	0	1728.98	O43795;E9PDF6;B0I1S9;H7C2Y7;B3KQI2	O43795	1007	1021	MYO1B	Unconventional myosin-Ib	yes	2	0.010062	76.522		1	93721000	0	93721000
APILIATDVASR	12	0	1225.7	A0A5H1ZRQ2;Q59F66;A0A1X7SBZ2;Q92841;B4DZQ7;P17844;B4DNG2;J3KTA4;B5BUE6;B4DN41;A0A0U1RQJ0;A0A7I2V5F5;A0A7I2V2S0;A0A7I2V507;Q7Z2V5;Q59E92;A0A0G2JLI4	A0A5H1ZRQ2	469	480	DDX17;DDX5;DKFZp686J01190	Probable ATP-dependent RNA helicase DDX17;Probable ATP-dependent RNA helicase DDX5	yes	2	0.010539	76.228		1	42145000	0	42145000
LQSEPESIR	9	0	1057.54	P09496;F8WF69	P09496	103	111	CLTA	Clathrin light chain A	yes	2	0.018674	76.221		1	346190000	0	346190000
CFIVGADNVGSK	12	0	1265.61	P05388;F8VS58;A8K4Z4;Q53HW2;Q53HK9;F8VWS0;Q6NSF2;F8VU65;F8VWV4;Q8NHW5;G3V210;F8VRK7;F8VPE8;F8VQY6;A0A024RBS2;F8VZS0	P05388	27	38	RPLP0;RPLP0P6	60S acidic ribosomal protein P0;60S acidic ribosomal protein P0-like	yes	2	0.010859	76.143		1	133070000	0	133070000
AGSSSLEAVR	10	0	975.499	Q1ZYL5;F5H7S3;D9YZV7;H7BYY1;H0YKJ4;H0YK48;B7Z722;A0A494BZZ2;B7Z596;H0YN06	Q1ZYL5	2	11	TPM1		yes	2	0.015721	76.1		1	187770000	0	187770000
TEWETAAPAVAETPDIK	17	0	1827.89	P46782;M0QZN2;M0R0F0;Q53G25;A0A024R4Q8;M0R0R2	P46782	2	18	RPS5	40S ribosomal protein S5;40S ribosomal protein S5, N-terminally processed	yes	2	0.00018024	76.073		1	23472000	0	23472000
SICSLPCQPGER	12	0	1402.63	Q14833;B3KX58;A8K0J8;B7ZLU9;A8K0G9;A1L4F9	Q14833	518	529	GRM4	Metabotropic glutamate receptor 4	yes	2	0.011154	76.064		1	14530000	0	14530000
MKMHSTESLLKK	12	2	1431.76	F8WES4;C9J7D9;A0A590UJM5	F8WES4	1	12	DOCK4		yes	2	0.015605	76.064		1	29288000	0	29288000
CDNFTSSWR	9	0	1171.47	Q15149;H0YDN1;E9PMV1;E9PKG0	Q15149	317	325	PLEC	Plectin	yes	2	0.019611	75.825		1	20420000	0	20420000
YADALQEIIQER	12	0	1447.73	Q9Y6N5;H3BNX3;Q9UHS8;Q53HW7;B2R7T6;A0A024R5X2	Q9Y6N5	242	253	SQRDL;hCG_2001986	Sulfide:quinone oxidoreductase, mitochondrial	yes	2	0.014135	75.652		1	0	0	0
DGDKPEETQGKAEK	14	2	1530.72	Q14697;B4DIW2;F5H6X6;B4DSM6;E9PKU7;B4DZ53;V9HWJ0;B4DJ30	Q14697	207	220	GANAB;HEL-S-164nA	Neutral alpha-glucosidase AB	yes	1	0.015255	75.652		1	93210000	0	93210000
EMEAELEDER	10	0	1249.51	P35579;A0A024R1N1;A0A0U4BW16;Q6ZNL4	P35579	1593	1602	MYH9;FLJ00279	Myosin-9	yes	2	0.019864	75.378		1	20203000	0	20203000
HLEINPDHSIIETLR	15	0	1785.94	P07900;K9JA46;Q96HX7;O75322;Q8TBA7	P07900	633	647	HSP90AA1;EL52	Heat shock protein HSP 90-alpha	yes	3	0.0026169	75.316		1	33166000	0	33166000
TVSLGAGAK	9	0	802.455	P06748;E5RGW4;A0A7I2V3G5;A0A7I2V579;A0A7I2V4G8;A0A7I2V433;A0A7I2V2X9;A0A7I2V3U2;A0A140VJQ2;A0A0S2Z4G7;A4ZU86;A0A0S2Z491;A0A7I2V5S2;A0A7I2YQC0	P06748	46	54	NPM1	Nucleophosmin	yes	2	0.021114	75.189		1	51897000	0	51897000
VLIFDDSFEHEVWQDASSFR	20	0	2426.12	Q12797	Q12797	716	735	ASPH	Aspartyl/asparaginyl beta-hydroxylase	yes	3	1.8847e-08	75.122		1	22064000	0	22064000
IQEVGEPSK	9	0	985.508	Q99442;F8WF48;F8WCJ7;B4DGB0;A0JLN5;R9WWI7	Q99442	11	19	SEC62	Translocation protein SEC62	yes	2	0.021303	75.109		1	314430000	0	314430000
AELGAGGDGHR	11	0	1038.48	Q14244;B2R704	Q14244	2	12	MAP7	Ensconsin	yes	2	0.016717	74.92		1	41187000	0	41187000
NTWDCGLQILK	11	0	1346.67	P53007;B4DP62;Q6LAP8;D9HTE9	P53007	258	268	SLC25A1	Tricarboxylate transport protein, mitochondrial	yes	2	0.022106	74.92		1	0	0	0
GTEICNYSYSSNILSIR	17	0	1975.93	K7EK57;Q5MNZ9;G5EA37;B4DX63;A0A024R8L5	K7EK57	91	107	WIPI1	WD repeat domain phosphoinositide-interacting protein 1	yes	2	0.00068979	74.841		1	229690000	0	229690000
NQSIIVSGESGAGK	14	0	1345.68	Q9Y4I1;A8CDT9;G3V394;F8WE88;B4E147;Q9ULV0;Q7Z7A5;B3KSA2;Q9NQX4;H0YMK3;B4DVH2;H0YM93;B4E268	Q9Y4I1	156	169	MYO5A;MYO5B;MYO5C	Unconventional myosin-Va;Unconventional myosin-Vb;Unconventional myosin-Vc	no	2	0.011578	74.76		1	90068000	0	90068000
QIFLGGVDK	9	0	975.539	P05141;Q6NVC0;P12236;O75961;Q6I9V5;Q59EI9	P05141	97	105	SLC25A5;SLC25A6	ADP/ATP translocase 2;ADP/ATP translocase 2, N-terminally processed;ADP/ATP translocase 3;ADP/ATP translocase 3, N-terminally processed	yes	2	0.022776	74.486		1	161390000	0	161390000
SIDDIGGALSK	11	0	1074.56	P02008;Q1W6G9	P02008	73	83	HBZ	Hemoglobin subunit zeta	yes	2	0.0206	74.486		1	6519900000	0	6519900000
LLESLDQLELR	11	0	1327.73	O95816;B3KM36;B3KN59	O95816	28	38	BAG2	BAG family molecular chaperone regulator 2	yes	2	0.020982	74.376		1	17571000	0	17571000
KQELEEILHDLESR	14	1	1737.89	P35580	P35580	917	930	MYH10	Myosin-10	yes	2;3	0.00011053	74.326		2	49453000	0	49453000
VGGNIEVLGFNTR	13	0	1374.73	Q12873;Q2TAZ1;B4DLC6	Q12873	1403	1415	CHD3	Chromodomain-helicase-DNA-binding protein 3	yes	2	0.015968	74.162		1	85328000	0	85328000
LEEGVLLSWTK	11	0	1273.69	Q2TB90;B4E0J9;B3KT70;A8K4Q9	Q2TB90	163	173	HKDC1	Putative hexokinase HKDC1;Hexokinase	yes	2	0.021727	74.162		1	12874000	0	12874000
LIGIDDVPDAR	11	0	1182.62	P98082;B2RAW0;A0A024R036;D6REB1;D6RIA5;D6RFF7	P98082	54	64	DAB2	Disabled homolog 2	yes	2	0.022343	73.985		1	37319000	0	37319000
TGLCYLPEELAALQK	15	0	1704.88	Q13045;Q59H95;B4DIX0;J3KS54;K7EP37;K7EP27	Q13045	43	57	FLII	Protein flightless-1 homolog	yes	2	0.010819	73.951		1	26087000	0	26087000
VFVGGLSPDTSEEQIK	16	0	1704.86	O14979;B4DTA2;A0A087WUK2;A0A024RDB5	O14979	235	250	HNRNPDL	Heterogeneous nuclear ribonucleoprotein D-like	yes	2	0.0020409	73.881		1	68189000	0	68189000
DLTTAGAVTQCYR	13	0	1454.68	Q02543;M0R3D6;M0R1A7;M0R117;B4DM74;B2R4C0;M0R0P7;Q32XH3	Q02543	99	111	RPL18A	60S ribosomal protein L18a	yes	2	0.004822	73.781		1	0	0	0
RSLGYAYVNFLQLADAQK	18	1	2056.07	P0CB38	P0CB38	49	66	PABPC4L	Polyadenylate-binding protein 4-like	yes	2	0.0001671	73.632		2	41003000	0	41003000
GQEAQVEKSEMGVPR	15	1	1643.79	Q5SRN2;A0A0G2JML4;A0A0G2JQ19;A0A0G2JNW1;A0A087WYQ2;A0A0G2JN18;A0A140T9M2;A0A0G2JP41;A0A0G2JM93;A0A140T960;A0A140T8X9;A0A0G2JKA5;A0A140T9Y3;F8VVU2;A0A1U9X7E0;C9J9T8;A0A1U9X7D7;A0A1U9X7D6;A0A1U9X7D5;A0A1U9X7D2;A0A1U9X7D1;A0A0G2JM37;A0A0G2JPA5;A0A0G2JN90;A0A0G2JMA0;B4DXY0;E9PLW3;A0A0G2JMH0;Q13647;A0A1U9X7D9	Q5SRN2	363	377	C6orf10;TSBP	Uncharacterized protein C6orf10	yes	2	0.0065629	73.499		1	20932000	0	20932000
NSASATTPLSGNSSR	15	0	1448.69	Q9Y608;C9JSU1;A0A1S5UZ17;A0A024R2K4	Q9Y608	311	325	LRRFIP2	Leucine-rich repeat flightless-interacting protein 2	yes	2	0.0039661	73.082		1	18779000	0	18779000
IYGLGSLALYEK	12	0	1325.72	P36542;B4DFE6;B4DL14;Q8TAS0	P36542	68	79	ATP5C1	ATP synthase subunit gamma, mitochondrial;ATP synthase subunit gamma	yes	2	0.021625	73.067		1	9239200	0	9239200
IANLQTDLSDGLR	13	0	1414.74	P21333;A0A087WWY3;A0A7I2V3E6;F8WE98;A0A7P0NMY4;A6NDY9;Q60FE6;Q60FE5	P21333	64	76	FLNA	Filamin-A	yes	2	0.020681	72.652		1	12610000	0	12610000
MKMHSTESLLK	11	1	1303.66	F8WES4;C9J7D9;A0A590UJM5	F8WES4	1	11	DOCK4		yes	2	0.022372	72.485		1	571960000	0	571960000
VVTDTDETELAR	12	0	1347.65	P05198;Q53XC0	P05198	277	288	EIF2S1	Eukaryotic translation initiation factor 2 subunit 1	yes	2	0.022238	72.434		1	15878000	0	15878000
GEATVSFDDPPSAK	14	0	1419.65	Q92804;A0A075B7D9;P35637;Q70T18;Q59H57;B4E312;B4DR70;A8K4H1;Q8TBR3;Q6IBQ5;H3BPE7;Q13344	Q92804	284	297	TAF15;FUS	TATA-binding protein-associated factor 2N;RNA-binding protein FUS	yes	2	0.015669	72.34		1	25134000	0	25134000
VIDFDENTALDDAEEESFR	19	0	2213.96	Q14257;H0YL43	Q14257	130	148	RCN2	Reticulocalbin-2	yes	2	1.4981e-05	72.175		1	16672000	0	16672000
NPDILVGENDLTALSYLHEPAVLHNLR	27	0	3012.57	Q9Y4I1;A8CDT9;G3V394;F8WE88;H0YM96;Q9NQX4;H0YMK3;B4DVH2	Q9Y4I1	64	90	MYO5A;MYO5C	Unconventional myosin-Va;Unconventional myosin-Vc	no	4	1.4534e-14	72.035		1	31287000	0	31287000
PVGSSAPRYRCVCGK	15	2	1692.82	Q6ZMY9;B7ZLN6;H0YCN3;D3DWN4	Q6ZMY9	170	184	ZNF517	Zinc finger protein 517	yes	2	0.0081376	72.006		1	65055000	0	65055000
ITGEAFVQFASQELAEK	17	0	1866.94	P52597;B4DKS8;A0A024R7T3	P52597	151	167	HNRNPF;HNRPF	Heterogeneous nuclear ribonucleoprotein F;Heterogeneous nuclear ribonucleoprotein F, N-terminally processed	yes	2	0.00045342	71.879		1	25247000	0	25247000
QNGTVVGTDIAELLLR	16	0	1697.93	O15027;A4QN18;X6RGP5;A4QN19;A0A3F2YNX0;A0A3F2YNZ0;F1T0I1	O15027	1547	1562	SEC16A	Protein transport protein Sec16A	yes	2	0.0023543	71.806		1	21630000	0	21630000
DELADEITNSASGK	14	0	1448.66	P35580	P35580	1711	1724	MYH10	Myosin-10	yes	2	0.021746	71.085		1	22549000	0	22549000
VGAHAGEYGAEALER	15	0	1528.73	P69905;U6A216;A0A1K0GXZ1;A0A0K2BMD8;A0A385HVY8;A0A385HVZ2;I1VZV6;A0A385HW02;A0A385HW21;D1MGQ2;U3PXP0;A0A385HW00;A0A2R8Y7C0;V9H1D9;E1B2D1;E9M4D4;Q4ZGM8;Q9BX83;A0A1S5UZ39;A0A385HW63	P69905	18	32	HBA1;HBA2	Hemoglobin subunit alpha	yes	2	0.0074939	71.03		1	33952000	0	33952000
LDGLVETPTGYIESLPR	17	0	1858.97	P55209;B7Z5H0;H0YIV4;B7Z2V4;F5H4R6;F8W0J6;A0A024RBE6;B7Z9C2;F8VRJ2;F8VY35;F8VUX1;F8VXI6;F8W118;F8W020;H0YHC3;A0A024RBB7;F8VV59	P55209	56	72	NAP1L1	Nucleosome assembly protein 1-like 1	yes	2	0.00061499	70.438		1	11591000	0	11591000
TPVEVPVGGFK	11	0	1128.62	Q15149;H0YDN1;D3DWL0	Q15149	3374	3384	PLEC;PLEC1	Plectin	yes	2	0.023302	70.028		1	3994800000	0	3994800000
DAYIIFDTEIESTSPK	16	0	1827.88	Q9Y2D4;J3QT38;A0A0U1RRB6	Q9Y2D4	249	264	EXOC6B	Exocyst complex component 6B	yes	2	0.0037601	69.721		1	45207000	0	45207000
FSGSSSGNTATLTVTR	16	0	1584.77	A0A5C2G6T5	A0A5C2G6T5	61	76			yes	2	0.0037632	69.716		1	42487000	0	42487000
THVTHHLVSDHEASRR	16	1	1880.94	A0A140T9M5	A0A140T9M5	211	226			yes	2;3	0.011441	69.65		4	798790000	0	798790000
LLDFERVEEK	10	1	1276.67	A1IGU5;B4DUA3	A1IGU5	368	377	ARHGEF37	Rho guanine nucleotide exchange factor 37	yes	2	0.022462	69.423		1	348970000	0	348970000
MGHGLAMASLTEAK	14	0	1415.69	L0R4V5	L0R4V5	1	14	CBL		yes	1	0.017032	69.375		1	221810000	0	221810000
KDDEENYLDLFSHK	14	1	1751.8	Q07666;B2R7B5;B4E043;B4DDX2	Q07666	139	152	KHDRBS1	KH domain-containing, RNA-binding, signal transduction-associated protein 1	yes	3	0.0061642	69.261		1	583350000	0	583350000
LDPHLVLDQLR	11	0	1317.74	P35579;A0A024R1N1;A0A0U4BW16;Q86XU5;B4E3S1;P35580	P35579	683	693	MYH9;MYH10	Myosin-9;Myosin-10	no	2	0.022862	68.847		1	816270000	0	816270000
SHTILLVQPTK	11	0	1235.72	P84090;G3V279;A0A024R6D4	P84090	2	12	ERH	Enhancer of rudimentary homolog	yes	2	0.020019	68.847		1	15144000	0	15144000
AQVTELEDELTAAEDAK	17	0	1831.87	Q7Z406;B4E177;A1L2Z2	Q7Z406	1563	1579	MYH14	Myosin-14	yes	2	0.00079527	68.83		1	26420000	0	26420000
FYLENLEQMVKDWKQR	16	2	2126.06	Q8WTT2;B4DXL4;A8K905	Q8WTT2	307	322	NOC3L	Nucleolar complex protein 3 homolog	yes	2	0.0045978	68.551		1	36162000	0	36162000
VQGAVSLQNGKEYAVK	16	1	1689.9	Q9BUB5;E9PN34;E9PSE0;E9PLE7;E9PMM8;B4E1V9;E9PIA0;B3KU24;A0A499FJS1;A8K341;A0A499FJN1;B5BUJ6;B5BU64;A0A499FIS5	Q9BUB5	63	78	MKNK1	MAP kinase-interacting serine/threonine-protein kinase 1	yes	2	0.012179	68.551		1	27846000	0	27846000
GDVVLQSDHVIETLTK	16	0	1752.93	O00159;F5H6E2;B7Z3E5;D3DTH7	O00159	990	1005	MYO1C	Unconventional myosin-Ic	no	2	0.0056179	68.277		1	30148000	0	30148000
QVMKDEDKPPDR	12	2	1456.7	Q86Y34;H3BRU4	Q86Y34	119	130	GPR97;ADGRG3	Probable G-protein coupled receptor 97	yes	2	0.0064934	67.993		1	0	0	0
NYILDQTNVYGSAQR	15	0	1740.84	Q9BUJ2;M0R3F1;A8K3W4;A0A024R0J9;A0A0A0MRA5;B7Z4B8;A8K6U7;A8K5K0	Q9BUJ2	501	515	HNRNPUL1;HNRPUL1	Heterogeneous nuclear ribonucleoprotein U-like protein 1	yes	2	0.017786	67.456		1	32621000	0	32621000
GTEDELDKYSEALK	14	1	1596.75	P09493;Q6ZN40;A0A0K0K1I0;A0A0S2Z4G6;D9YZV4;D9YZV5;Q15657;C9IZA2;H0YKP3;A0A087WTJ7;D6RGJ6	P09493	52	65	TPM1;TPM3	Tropomyosin alpha-1 chain	no	2	0.0054209	66.953		1	0	0	0
DGEAKIKSDYAQLLEDMQNAFR	22	2	2541.22	P38606;B7Z2V6	P38606	592	613	ATP6V1A	V-type proton ATPase catalytic subunit A	yes	2	2.9686e-05	66.708		2	286380000	0	286380000
VWIPDPEEVWK	11	0	1396.7	Q9Y4I1;A8CDT9;G3V394;F8WE88;H0YM96;G3V3C9;Q9NQX4;H0YMK3	Q9Y4I1	13	23	MYO5A;MYO5C	Unconventional myosin-Va;Unconventional myosin-Vc	no	2	0.023128	66.435		1	29491000	0	29491000
AIVAIENPADVSVISSR	17	0	1739.94	P08865;F8WD59;A0A024R7P5;C9J9K3;Q96RS2;A0A024R2L6;A0A0C4DG17	P08865	64	80	RPSA;LOC388524	40S ribosomal protein SA	yes	2	3.2899e-05	66.393		1	0	0	0
LEGLGSSEADQDGLASTVR	19	0	1903.91	Q07065;B3KVX6;Q8TB01;Q6NWZ1;A0A024RBH2	Q07065	455	473	CKAP4	Cytoskeleton-associated protein 4	yes	2	0.00044092	66.285		1	18373000	0	18373000
NNGVLFENQLLQIGVK	16	0	1784.98	O95782;Q8N9K4	O95782	751	766	AP2A1	AP-2 complex subunit alpha-1	yes	2	0.00019387	66.262		1	0	0	0
VDKLDASESLR	11	1	1231.64	Q00610;A0A087WVQ6;J3KS13;K7EJJ5	Q00610	1610	1620	CLTC	Clathrin heavy chain 1;Clathrin heavy chain	yes	3	0.017628	66.262		1	127930000	0	127930000
TPGPGAQSALR	11	0	1053.56	P62263;A0A2R8Y811;E5RH77	P62263	107	117	RPS14	40S ribosomal protein S14	yes	2	0.023215	65.933		1	203210000	0	203210000
GLAPDLPEDLYHLIK	15	0	1692.91	P62277;J3KMX5	P62277	79	93	RPS13	40S ribosomal protein S13	yes	3	0.009178	65.472		1	71201000	0	71201000
LLIYGASTLESGVPSR	16	0	1661.9	A0A5C2GFX4	A0A5C2GFX4	46	61			yes	2	0.0166	64.878		1	18297000	0	18297000
AATASAGAGGIDGKPR	16	1	1398.72	Q02978;I3L1P8;Q6IBH0	Q02978	2	17	SLC25A11	Mitochondrial 2-oxoglutarate/malate carrier protein	yes	2	0.0010972	64.65		1	0	0	0
ELLESNFTLVGDDGTNK	17	0	1850.89	Q96A33	Q96A33	173	189	CCDC47	Coiled-coil domain-containing protein 47	yes	2	0.0042303	64.104		1	0	0	0
FLNDTSLPHSCFR	13	0	1592.74	O43795;E9PDF6;B0I1S9;A0A0U1RRI3	O43795	499	511	MYO1B	Unconventional myosin-Ib	yes	3	0.013728	63.76		1	121910000	0	121910000
HTGPNSPDTANDGFVR	16	0	1683.76	P31943;A0A384MEJ3;G8JLB6;E9PCY7;D6RIU0;A0A384MDT2;D6RBM0;P55795;E5RGH4;E5RGV0;D6RIT2;D6RFM3;D6R9T0;D6RIH9;E7EQJ0;H0YAQ2;D6RAM1;D6RJ04;D6RDU3	P31943	99	114	HNRNPH1;HNRNPH2	Heterogeneous nuclear ribonucleoprotein H;Heterogeneous nuclear ribonucleoprotein H, N-terminally processed;Heterogeneous nuclear ribonucleoprotein H2	yes	2	0.022961	63.662		1	19703000	0	19703000
EVQTTPSTASNKVSPEK	17	1	1801.91	Q7L5N7	Q7L5N7	517	533	LPCAT2	Lysophosphatidylcholine acyltransferase 2	yes	2	0.017825	63.408		1	2414000000	0	2414000000
TTQVPQFILDDFIQNDR	17	0	2049.02	Q08211;Q58F26;Q6PJK6	Q08211	418	434	DHX9	ATP-dependent RNA helicase A	yes	2	0.007729	62.891		1	0	0	0
MLVTFKDVAVTFTR	14	1	1626.88	A0A0C4DGB4	A0A0C4DGB4	1	14	ZNF550		yes	2	0.0087453	62.303		1	74809000	0	74809000
EQQEAIEHIDEVQNEIDR	18	0	2194.01	Q01105;A0A0C4DFV9;B2RCX0;A0A024R895;Q5VXV3;P0DME0	Q01105	40	57	SET;SETSIP	Protein SET;Protein SETSIP	yes	3	0.0035689	61.648		1	29088000	0	29088000
MQRAGSKTAGPPCQWSR	17	2	1916.91	A0A6Q8PGF3;A0A6Q8PFP1;A0A6Q8PH39;A0A6Q8PG79;A0A6Q8PGL5;A0A6Q8PFB0;A0A6Q8PGG4	A0A6Q8PGF3	1	17			yes	2	0.0067749	61.344		1	75918000	0	75918000
TAGPLESSETEEASQLK	17	0	1775.84	Q9P2E9;B3KSG1;A0A087WU26;F8W7S5;A1A5C5;A1A5C4;A0A087WVV2;A7BI36	Q9P2E9	1334	1350	RRBP1	Ribosome-binding protein 1	yes	2	0.018329	60.401		1	18930000	0	18930000
ENYSHHTQDDRR	12	1	1556.67	Q92804;A0A075B7D9;A0A075B7E4;A0A075B7F2	Q92804	154	165	TAF15	TATA-binding protein-associated factor 2N	yes	3	0.0062327	60.255		1	21669000	0	21669000
STAGDTHLGGEDFDNR	16	0	1690.72	P11142;Q53GZ6;V9HW22;E9PKE3;B3KTV0;Q96IS6;E9PN89;Q53HF2;P54652;A0A384MDT7;A0A024R6B5	P11142	221	236	HSPA8;HEL-S-72p;HSPA2	Heat shock cognate 71 kDa protein;Heat shock-related 70 kDa protein 2	yes	3	0.012921	60.209		1	52268000	0	52268000
QPYAVSELAGHQTSAESWGTGR	22	0	2331.09	P36578;B4DFI6;Q53G74;Q59GY2;B4DP82;H3BTP7;H3BU31;B4DMJ6	P36578	50	71	RPL4	60S ribosomal protein L4	yes	3	0.00092504	60.133		1	76881000	0	76881000
DGFIDKEDLHDMLASLGK	18	1	2002.97	O14950;P19105;J3QRS3;Q2F834;P24844;J3KTJ1;Q71U02;Q6IBG1;A0A384NY64	O14950	46	63	MYL12B;MYL12A;MYL9	Myosin regulatory light chain 12B;Myosin regulatory light chain 12A;Myosin regulatory light polypeptide 9	yes	3	0.0043285	59.983		1	55668000	0	55668000
TVFAEHISDECKR	13	1	1590.75	P39023;B3KS36;H7C422;B4DN06;F8WCR1;H7C3M2;Q9NY85;G5E9G0;Q8TBW1;Q96QL0;B5MCW2	P39023	104	116	RPL3;rpl3	60S ribosomal protein L3	no	3;4	0.0066704	59.898		2	106720000	0	106720000
KQELEEICHDLEAR	14	1	1768.84	P35579;A0A024R1N1;A0A0U4BW16;Q86XU5	P35579	910	923	MYH9	Myosin-9	yes	3	0.0085547	59.862		1	2037500000	0	2037500000
PDYDRSQWLNEK	12	1	1549.72	Q9UE37	Q9UE37	1	12	GSTmu3		yes	1	0.01119	58.676		1	278960000	0	278960000
VHNDAQSFDYDHDAFLGAEEAK	22	0	2478.07	O43852;Q6IAW5;B3KQF5;B3KNG6;A0A024R755	O43852	38	59	CALU	Calumenin	yes	3;4	3.2948e-05	58.375		2	127010000	0	127010000
RHPDYSVVLLLR	12	1	1466.84	P02768;C9JKR2;H0YA55;D6RHD5;B7WNR0;B4DPR2;F6KPG5;A0A0C4DGB6;A8K9P0;Q56G89;B4DPP6	P02768	361	372	ALB	Serum albumin	yes	3	0.0076977	56.956		1	21638000	0	21638000
AHFGTDETILDGK	13	0	1402.67	Q9NPH3;A8K6K4	Q9NPH3	391	403	IL1RAP	Interleukin-1 receptor accessory protein	yes	2	0.015147	56.432	1		0	0	0
RGDLPFVVPR	10	1	1154.66	P35579;A0A024R1N1;A0A0U4BW16;Q6ZNL4	P35579	1923	1932	MYH9;FLJ00279	Myosin-9	yes	3	0.0097325	56.359		1	135120000	0	135120000
AGMLVSGLAGEK	12	0	1131.6	Q9P225;I3L520	Q9P225	3279	3290	DNAH2	Dynein heavy chain 2, axonemal	yes	2	0.014419	56.258		1	0	0	0
VGNLGLATSFFNER	14	0	1523.77	O00571;A0A0D9SFB3;A0A2R8Y645;Q59GX6;A0A2R8Y4A4;B5BTY4;A0A2U3TZJ9;A0A2R8YFS5;A0A2R8YFR4;A0A2R8YCW1;A0A0D9SG12;A0A2R8YF78;A0A2R8Y5G6;A0A0D9SF53;A0A2R8Y7T2;F6S8Q4;A0A2R8YDT5;Q5S4N1;A0A0J9YVQ7;A0A087WVZ1	O00571	535	548	DDX3X	ATP-dependent RNA helicase DDX3X	yes	2	0.01554	56.225		1	0	0	0
LTTGATSGRR	10	1	1018.55	L8E8K3	L8E8K3	47	56	SPOCK2		yes	1	0.010334	56.011		1	278370000	0	278370000
DLIMSLTDMAGGK	13	0	1350.65	O75761	O75761	150	162	ranbp3		yes	2	0.0092798	55.898		2	192360000	0	192360000
DYGLERAK	8	1	950.482	P31277	P31277	65	72	HOXD11	Homeobox protein Hox-D11	yes	1	0.019578	55.441		1	209370000	0	209370000
DREEALHQFR	10	1	1299.63	O00571;A0A0D9SFB3;A0A2R8Y645;Q59GX6;A0A2R8Y4A4;B5BTY4;A0A2U3TZJ9;A0A2R8YFS5;A0A2R8YFR4;A0A2R8YCW1;A0A0D9SG12;A0A2R8YF78;A0A2R8Y5G6;A0A0D9SF53;A0A2R8Y7T2;F6S8Q4;A0A2R8YDT5;O15523;Q5S4N1;A0A2R8YDH3;A0A024R9A4;A0A0J9YVQ7;A0A087WVZ1;B4E132	O00571	479	488	DDX3X;DDX3Y	ATP-dependent RNA helicase DDX3X;ATP-dependent RNA helicase DDX3Y	yes	3	0.018141	55.353		1	97000000	0	97000000
TLTAVHDAILEDLVFPSEIVGK	22	0	2366.27	P62081;Q59FS3;A0A2R8Y623;B5MCP9	P62081	121	142	RPS7	40S ribosomal protein S7	yes	3	0.0072002	54.008		1	99321000	0	99321000
VDGAEWGVDLPSVEAQLGSHR	21	0	2221.08	Q15149;H0YDN1;E9PMV1	Q15149	676	696	PLEC	Plectin	yes	3	0.010443	54.008		1	37194000	0	37194000
QFQSLDTTMR	10	0	1225.58	O95954;A0A0G2JQF2;B7WPK3;D3DSM8	O95954	383	392	FTCD	Formimidoyltransferase-cyclodeaminase;Glutamate formimidoyltransferase;Formimidoyltetrahydrofolate cyclodeaminase	yes	2	0.023172	53.968		1	128350000	0	128350000
AAQLPDMPLEELGQQVDCDR	20	0	2284.05	A7Y9J9;Q9HC84	A7Y9J9	2075	2094	MUC5AC;MUC5B	Mucin-5B	yes	3	0.013571	53.773		1	110590000	0	110590000
ELEAELEDERK	11	1	1359.65	P35580	P35580	1600	1610	MYH10	Myosin-10	yes	3	0.01764	53.569		1	42758000	0	42758000
AVLEEKEKDLANTGK	15	2	1643.87	Q86UP2;G3V4Y7;A0A024R663	Q86UP2	881	895	KTN1	Kinectin	yes	2	0.011874	53.567		1	0	0	0
GLDVDSLVIEHIQVNK	16	0	1777.96	P18621;J3KRB3;A0A087WWH0;J3QS96;A0A087WXM6;J3QQT2;J3KRX5;A0A024R261;A0A0A6YYL6;A4D1R6;J3QLC8;A0A0A0MRF8;A4D1R5	P18621	106	121	RPL17;hCG_24487;RPL17-C18orf32;LOC402695;LOC202789	60S ribosomal protein L17	yes	3	0.018895	53.403		1	21314000	0	21314000
SKLHDLELDR	10	1	1224.65	Q9P219	Q9P219	392	401	CCDC88C	Protein Daple	yes	3	0.019398	53.327		1	5896800	0	5896800
EEASDYLELDTIK	13	0	1524.72	P14625;Q96GW1;A0A7P0TBC2;Q59FC6;A0A7P0TAY2;A0A7P0T917;A0A087WT78;A0A7P0TAE1;H0YIV0;Q5CAQ5;V9HWP2;A0A7P0T823;A0A7P0TAT8	P14625	253	265	HSP90B1;TRA1;HEL-S-125m	Endoplasmin	yes	2	0.018297	53.237		1	0	0	0
LKDVLLQVDDER	12	1	1441.78	P35579;A0A024R1N1;A0A0U4BW16;Q6ZNL4	P35579	1844	1855	MYH9;FLJ00279	Myosin-9	yes	2	0.017135	53.034		1	0	0	0
ACQSIYPLHDVFVR	14	0	1703.85	P61247;D6RB09;D6RG13;D6RAT0;Q6NXR8;A8K4W0;D6R9B6;H0Y9Y4	P61247	200	213	RPS3A	40S ribosomal protein S3a	yes	3	0.017035	53.001		1	24906000	0	24906000
SQGPTPTLNTGPMK	14	0	1427.71	Q5VYJ5;U5GXS0	Q5VYJ5	887	900	MALRD1	MAM and LDL-receptor class A domain-containing protein 1	yes	2	0.021496	52.725	1		0	0	0
MAGSMVTPLLYR	12	0	1337.68	B4DHC8	B4DHC8	1	12			yes	2	0.019992	52.716	1		0	0	0
QEYDESGPSIVHR	13	0	1515.7	P60709;Q53G99;Q53G76;B4DW52;B4E335;Q1KLZ0;Q53GK6;Q8WVW5;A0A6Q8PFE4;V9HVZ7;B3KWQ3;Q6PJ43;B7ZAP6;Q6S8J3;A5A3E0;Q96FU6;Q96DE1;P0CG38;L0R5C4;P0CG39;Q9BYX7;A0A2R8YFE2;I3L4N8;P63261;B4DVQ0;B4E3A4;A0A804GS07	I3L4N8	336	348	ACTB;PS1TP5BP1;HEL-176;ACTG1;POTEE;POTEF;POTEI;POTEM;POTEJ;POTEKP	Actin, cytoplasmic 1;Actin, cytoplasmic 1, N-terminally processed;POTE ankyrin domain family member E;POTE ankyrin domain family member F;POTE ankyrin domain family member I;POTE ankyrin domain family member J;Putative beta-actin-like protein 3;Putative beta-actin-like protein 3, N-terminally processed;Actin, cytoplasmic 2;Actin, cytoplasmic 2, N-terminally processed	no	3	0.019453	51.875		1	2023400000	0	2023400000
AIEPPPLDAVIEAEHTLR	18	0	1970.05	Q08211;B3KU66	Q08211	820	837	DHX9	ATP-dependent RNA helicase A	yes	3	0.018057	51.819		1	13982000	0	13982000
NNRPSEGPLQTR	12	1	1367.69	Q00610;A0A087WVQ6	Q00610	572	583	CLTC	Clathrin heavy chain 1;Clathrin heavy chain	yes	3	0.019104	51.546		1	0	0	0
DKADFCIIHYAGK	13	1	1536.74	P35579;A0A024R1N1;A0A0U4BW16;Q86XU5;B4E3S1;P35580	P35579	564	576	MYH9;MYH10	Myosin-9;Myosin-10	no	3	0.015582	50.897		1	50724000	0	50724000
IFAPNHVVAK	10	0	1094.62	Q02543;M0R3D6;M0R1A7;M0R117;B4DM74;B2R4C0;B4DM94;B4DUV3;Q53HD3;Q32XH3	Q02543	32	41	RPL18A	60S ribosomal protein L18a	yes	3	0.022428	50.834		1	30875000	0	30875000
QGVDIEAARKEEER	14	2	1628.81	O14974;F8VW28;H0YHL8;F8VZN8;A0A024RBF1;B2RAH5	O14974	162	175	PPP1R12A	Protein phosphatase 1 regulatory subunit 12A;Protein phosphatase 1 regulatory subunit	yes	2	0.014907	50.284	1		0	0	0
VVSLEAELQDISSQESKDEASLAK	24	1	2575.29	Q92614;A0A0D9SFK2;A0A024QZ63;B4DZ32;B4DYM1	Q92614	1516	1539	MYO18A;hCG_27198	Unconventional myosin-XVIIIa	yes	3	0.0015016	49.497		1	20711000	0	20711000
ELLNPVVEFVSHPSTTCR	18	0	2084.04	P78527	P78527	2453	2470	PRKDC	DNA-dependent protein kinase catalytic subunit	yes	3	0.018943	48.883		1	12236000	0	12236000
MSGERGRAEGAR	12	2	1275.61	F1T0I6	F1T0I6	1	12	LOC729421		yes	2	0.012026	48.794		1	0	0	0
TNRPPLSLSR	10	1	1139.64	Q07020;F8VUA6;Q0QEW2;G3V203;H0YHA7;A0A024QZD1;J3QQ67;F8VYV2;B4DDY5;A0A075B7A0	Q07020	56	65	RPL18	60S ribosomal protein L18	yes	3	0.016845	48.044		1	446370000	0	446370000
TLSKEEETKK	10	2	1191.63	P84098;J3QR09;J3KTE4;A0A7I2YQG2	P84098	187	196	RPL19	60S ribosomal protein L19;Ribosomal protein L19	yes	3	0.016776	47.971		1	43839000	0	43839000
QELAPCFLSPLQMSMK	16	0	1878.9	E9PND8	E9PND8	17	32	FAM212B		yes	2	0.018644	47.559		1	83949000	0	83949000
MSVDAVEIETLR	12	0	1361.69	P78347;X5D7Q9;A0A0A0VEB4;A0A1W6S962;X5D2J9;Q499G6;X5D939;X5DNP5;A8K9W7;B4DH52;X5DR09;A0A494C1K3	P78347	102	113	GTF2I;GTF2I-RARA	General transcription factor II-I	yes	3	0.016511	47.288	1		0	0	0
RAMRVMSIER	10	2	1247.66	Q8IWR0;Q9NXC8;I3L2K5	Q8IWR0	744	753	ZC3H7A	Zinc finger CCCH domain-containing protein 7A	yes	2	0.023189	46.891		1	500200000	0	500200000
MFEARTGPGLHPQEGVGGTQGPHQR	25	1	2643.27	Q7Z6A0	Q7Z6A0	1	25	PCNA		yes	2	7.6331e-06	46.408		1	0	0	0
SLAGSSGPGASSGTSGDHGELVVR	24	0	2184.04	P29692;E9PMW7;E9PIZ1;E9PPR1;E9PL12;E9PQ49;E9PI39;H0YCK7;E9PK01;A0A087X1X7;Q71RH4;Q9H7G6;D3DWK1;B2RAR6;E9PRY8	P29692	60	83	EEF1D	Elongation factor 1-delta	yes	3	0.0040521	46.403		1	18817000	0	18817000
EIEKFQKGEGK	11	2	1291.68	E5RJZ9	E5RJZ9	2	12	KHDRBS3		yes	2	0.022365	46.129		1	529370000	0	529370000
ELSSTEAQLHDAQELLQEETR	21	0	2426.16	Q7Z406;A0A0C4DFM8	Q7Z406	1326	1346	MYH14	Myosin-14	yes	3	0.010355	45.363		1	15645000	0	15645000
SRPETGRPR	9	2	1054.56	P46783;A0A2R8Y6L3;F6U211;Q59GE4;A0A2R8Y7H1;S4R435;A0A2R8YFH6;A0A1W2PQS6;Q9NQ39	P46783	97	105	RPS10;RPS10-NUDT3;RPS10P5	40S ribosomal protein S10;Putative 40S ribosomal protein S10-like	yes	3	0.017297	44.863		1	72852000	0	72852000
SEDCFILDHGK	11	0	1319.58	P06396;B3KS49;B7Z4U6;B7Z2X4;B7Z992;A0A0A0MS51;B7Z9A0;B7Z6N2;A0A0A0MT01;A0A384MEF1	P06396	328	338	GSN	Gelsolin	yes	3	0.022651	44.847		1	71296000	0	71296000
TIDDLEDKLK	10	1	1188.62	A0A0S2Z4G4;A0A0S2Z4I4;B2RDE1;Q5HYB6;A0A087WWU8;Q8NAG3;B4DWT5;B4DQ80;Q8NI98;A0A024R4K5	A0A0S2Z4G4	216	225	DKFZp686J1372;TPM3;OK/SW-cl.5;hCG_1787567		no	3	0.017755	43.958		1	21184000	0	21184000
MLRGGSSGAPR	11	1	1087.56	Q13865	Q13865	1	11	beta-kinesin		yes	2	0.017802	43.808		1	0	0	0
MIMLMNFDIYR	11	0	1445.69	Q96HF0	Q96HF0	1	11	hCG_2019562		yes	3	0.022308	43.512	1		0	0	0
MRANVELDHATLVR	14	1	1623.85	B4DY59	B4DY59	1	14			yes	2	0.017463	43.512	1		0	0	0
KIQALQQQADEAEDR	15	1	1741.86	P67936;V9HW56;B4DVY2;A0A2R8Y5V9;B4DTB1;A0A2R8YGX3;A0A590UJB9;A0A590UK79	P67936	13	27	TPM4;HEL-S-108	Tropomyosin alpha-4 chain	yes	3	0.019714	43.05		1	73749000	0	73749000
GQAGVMGFPGPKGAAGEPGKAGER	24	2	2225.1	P02452;Q6LAN8;H9C5C5	P02452	575	598	COL1A1	Collagen alpha-1(I) chain	yes	2	0.00050918	42.317	1		0	0	0
GTEDELDKYSEALKDAQEK	19	2	2168.01	P09493;Q6ZN40;A0A0K0K1I0;A0A0S2Z4G6;D9YZV4;D9YZV5;Q15657;C9IZA2;H0YKP3;A0A087WTJ7;D6RGJ6	P09493	52	70	TPM1;TPM3	Tropomyosin alpha-1 chain	no	3	0.017962	41.53		1	19930000	0	19930000
DNLANAQELTK	11	0	1215.61	Q9HAT5;Q9HAT6	Q9HAT5	1	11	CACNA1B		yes	2	0.020593	41.029	1		0	0	0
LAEAEQMALMGSR	13	0	1405.67	Q9Y2K3;B3KP05	Q9Y2K3	1809	1821	MYH15	Myosin-15	yes	2	0.023151	40.994		1	61598000	0	61598000
LRVDPINER	9	1	1110.61	D3VVP5	D3VVP5	102	110	ATXN3		yes	3	0.022183	39.305		1	37952000	0	37952000
NLILELKPR	9	1	1094.68	Q9Y4I1;A8CDT9;G3V394;F8WE88;Q59FF5;E7ERV5;B5LY56	Q9Y4I1	1490	1498	MYO5A	Unconventional myosin-Va	yes	3	0.023174	38.303		1	26816000	0	26816000
KLLDEDISIFSGSEMLPVVK	20	1	2219.18	Q96NH3	Q96NH3	591	610	TBC1D32	Protein broad-minded	yes	3	0.017396	38.017		1	76635000	0	76635000
KQELELVVSELEAR	14	1	1641.89	Q7Z406;M0QY43;B3KWH4	Q7Z406	934	947	MYH14	Myosin-14	yes	3	0.019478	37.092		1	20385000	0	20385000
KLELSDNIISGGLEVLAEK	19	1	2027.12	Q9BTT0;Q53F20;Q5TB19;B4E0D5;E9PLC4	Q9BTT0	68	86	ANP32E	Acidic leucine-rich nuclear phosphoprotein 32 family member E	yes	3	0.018045	36.431		1	26872000	0	26872000
EEVGEEAIVELVENGKK	17	1	1870.95	P35579;A0A024R1N1;A0A0U4BW16;Q86XU5;B4E3S1;B1AH99;Q5BKV1	P35579	48	64	MYH9	Myosin-9	yes	3	0.020265	36.112		1	158310000	0	158310000
NFHIFYQLLEGGEEETLRR	19	1	2350.17	O00159;F5H6E2;B7Z3E5;B7Z9C0;D3DTH7	O00159	236	254	MYO1C	Unconventional myosin-Ic	no	3	0.022581	33.667		1	22955000	0	22955000
ERHPGSFDVVHVK	13	1	1505.77	P62701;Q96IR1;Q53HV1;B2R491;P22090;C9JEH7;A4FU11;Q496E4	P62701	199	211	RPS4X;RPS4Y1	40S ribosomal protein S4, X isoform;40S ribosomal protein S4;40S ribosomal protein S4, Y isoform 1	yes	4	0.021061	31.827		1	49894000	0	49894000
QIFLGGVDKR	10	1	1131.64	P05141;Q6NVC0	P05141	97	106	SLC25A5	ADP/ATP translocase 2;ADP/ATP translocase 2, N-terminally processed	yes	3	0.020838	31.068		1	64276000	0	64276000
KEGSDGPLATSK	12	1	1188.6	P08240;Q6IAX9	P08240	174	185	SRPR	Signal recognition particle receptor subunit alpha	yes	3	0.022713	30.889		1	1196100000	0	1196100000
ITEYLCEPLRK	11	1	1420.74	P63010;A8K916;A0A140VJE8;Q68DI0;H0UID3;H0UID4;H0UID5;C9J1E7;A8K0G3;A0A087WZQ6;Q10567;A0A087WU93;K7ERB2;K7EN71	P63010	118	128	AP2B1;DKFZp781K0743;AP1B1	AP-2 complex subunit beta;AP complex subunit beta;AP-1 complex subunit beta-1	yes	3	0.022861	28.806		1	14448000	0	14448000
HNYGVFESFSMQRR	14	1	1756.81	D7GNN1	D7GNN1	76	89	HLA-DRB9		yes	3	0.02275	26.969		1	114550000	0	114550000
LEQSGGGVVQPGKSLR	16	1	1610.87	A2NKM6	A2NKM6	1	16			yes	4	0.022664	26.148		1	45559000	0	45559000
AEVVETTQVYTEEETRR	17	1	2038.98	Q15149;H0YDN1;D3DWL0;Q96IE3	Q15149	3686	3702	PLEC;PLEC1	Plectin	yes	3	0.019889	25.824		1	50734000	0	50734000
EKQQRAEEGR	10	2	1229.61	Q9UQD0;Q9P2Q6;A0A590UK43	Q9UQD0	1956	1965	SCN8A	Sodium channel protein type 8 subunit alpha;Sodium channel protein	yes	1	0.022786	22.74		1	18626000	0	18626000
RSITVEQHIGNIFMFSK	17	1	2006.04	Q9Y320;B2R7I0	Q9Y320	82	98	TMX2	Thioredoxin-related transmembrane protein 2	yes	3	0.021004	21.233		1	23721000	0	23721000
LQEEIRAARR	10	2	1240.7	A6NDB9;A0A590UJ36	A6NDB9	20	29	PALM3	Paralemmin-3	yes	1	0.022912	20.329		1	43357000	0	43357000
PVCCLRASEVLRCATALQMTLWPGPASAAPATLSCR	36	2	3970.95	Q96N15	Q96N15	123	158	FLJ31568		yes	5	0.021354	13.245		1	61592000	0	61592000
ALESGDVNTVWKQLSSSVTGLTNIEEENCQRYLDELMK	38	2	4356.09	P46940;Q6P1N4;A0A0J9YXZ5;A4QPB0;A0A024RC65	P46940	466	503	IQGAP1;hCG_1991735	Ras GTPase-activating-like protein IQGAP1	yes	4	0.01661	12.061		1	71037000	0	71037000
QWPQREESLPRLCLLLR	17	2	2193.18	I3L461	I3L461	86	102	AATK		yes	6	0.021424	10.376		1	27248000	0	27248000
ASPATQPPPLLPPSATGPDATVGGPAPTPLLPPSATASVK	40	0	3725.99	Q07666;B2R7B5	Q07666	57	96	KHDRBS1	KH domain-containing, RNA-binding, signal transduction-associated protein 1	yes	4	0.018261	9.6682		1	30858000	0	30858000
VCLNQNPQLAWLRNNRR	17	2	2151.12	K7EK57	K7EK57	352	368	WIPI1		yes	6	0.021295	9.6577		1	2507400	0	2507400
REQANGEVRQCNLPHCR	17	2	2122.99	Q09472;Q7Z6C1;A0A669KB12	Q09472	354	370	EP300	Histone acetyltransferase p300	yes	6	0.021206	9.1638	1		169390	169390	0
VNPYHSVAVQALVDSGADGNFMDEKFAQEHYVELYEK	37	1	4198.96	A6NKG5;B9EK54	A6NKG5	417	453	RTL1	Retrotransposon-like protein 1	yes	5	0.019064	8.1311		1	81683000	0	81683000
PDLIFQLEQGEAAWGPDPWTLAGGEALRGMCTGGKTK	37	2	3956.92	B7Z9B3	B7Z9B3	9	45			yes	4	0.020325	7.9334		1	52875000	0	52875000
LGGVKKSATFR	11	2	1162.68	Q96J77	Q96J77	109	119	TPD52L3	Tumor protein D55	yes	1	0.021977	7.4799		1	7282700	0	7282700
AMALFFVLCWIQEMGFHHVGQAGHELLTSMDPPASAS	37	0	4084.91	A0A1B0GV62	A0A1B0GV62	3	39			yes	5	0.021888	6.3811		1	57739000	0	57739000
VGEETVGDNSPSSVVEEQYLNKLTSCPQPLNETSYSK	37	1	4084.91	A6H8Y1;H7C5U4;B1WB49;A0A0G2JNU3	A6H8Y1	1772	1808	BDP1	Transcription factor TFIIIB component B homolog	yes	5	0.022235	5.5163		1	277640000	0	277640000
VLENQMFIIWNKMNHHGR	18	1	2266.13	A0A0D9SG83;A0A0D9SG37;H3BTG2	A0A0D9SG83	97	114	C1orf234	Uncharacterized protein C1orf234	yes	6	0.021538	4.7096		1	11546000	0	11546000
YPSSPCRWRCYGHCSK	16	2	2099.89	V9GYE2	V9GYE2	56	71	CCDC24		yes	6	0.022365	3.9037	1		78643	78643	0
FIQQWKNLFQQYDRDR	16	2	2184.09	Q9UBV8;A0A384MQX5	Q9UBV8	182	197	PEF1	Peflin	yes	6	0.022365	3.9037	1		4264100	4264100	0
PDWQWDQEHEEAFLALK	17	0	2140.99	Q9P2P1	Q9P2P1	1126	1142	NYNRIN	Protein NYNRIN	yes	6	0.02189	3.6121		1	1677200	0	1677200
VILLENLNRFWPIIQIR	17	1	2136.26	Q8IWT3;E9PEZ1	Q8IWT3	1261	1277	CUL9	Cullin-9	yes	6	0.019141	2.9778		1	1205300	0	1205300
LPEHITKFLITQILVALR	18	1	2104.28	Q15139;F8WBA3;Q1KKQ2	Q15139	678	695	PRKD1	Serine/threonine-protein kinase D1;Serine/threonine-protein kinase	yes	6	0.021335	0.12169	1		217680	217680	0
MCSSEGPGIFPSCTWVSVC	19	0	2159.88	H0Y439	H0Y439	75	93	POLR2F		yes	6	0.021989	0.0063261	1		73456	73456	0
