# Supplementary material for: LAMC2 mitigates ER stress by enhancing ER-mitochondria interaction via binding to MYH9 and MYH10
Source: Cancer Gene Ther. 2023 Oct 27;31(1):43–57. doi: 10.1038/s41417-023-00680-5 (PMC10794146; doi:10.1038/s41417-023-00680-5)
Supplement: Supplementary file 4 — IP-MS identified protein table [file 41417_2023_680_MOESM4_ESM.xlsx]

## Sheet: IgG-LAMC2
Protein IDs	Majority protein IDs	Protein names	Gene names	Fasta headers	Number of proteins	Peptides	Razor + unique peptides	Unique peptides	Sequence coverage [%]	Mol. weight [kDa]	Sequence length	Score	Peptides IgG	Peptides LAMC2	Razor + unique peptides IgG	Razor + unique peptides LAMC2	Unique peptides IgG	Unique peptides LAMC2	Sequence coverage IgG [%]	Sequence coverage LAMC2 [%]	Intensity	Intensity IgG	Intensity LAMC2	iBAQ	iBAQ IgG	iBAQ LAMC2
O14950;P19105;J3QRS3;Q2F834;Q53HL1;P24844;J3KTJ1;Q71U02;Q6IBG1;A0A384NY64	O14950;P19105;J3QRS3;Q2F834;Q53HL1;P24844;J3KTJ1;Q71U02;Q6IBG1;A0A384NY64	Myosin regulatory light chain 12B;Myosin regulatory light chain 12A;	MYL12B;MYL12A;	sp|O14950|ML12B_HUMAN Myosin regulatory light chain 12B OS=Homo sapiens OX=9606 GN=MYL12B PE=1 SV=2;sp|P19105|ML12A_HUMAN Myosin regulatory light chain 12A OS=Homo sapiens OX=9606 GN=MYL12A PE=1 SV=2;tr|J3QRS3|J3QRS3_HUMAN Myosin regulatory light chain 12A	10	4	4	4	34.9	19.779	172	323.31	0	4	0	4	0	4	0	34.9	3303000000	0	3303000000	300280000	0	300280000
P35580;Q9UMG3	P35580	Myosin-10	MYH10	sp|P35580|MYH10_HUMAN Myosin-10 OS=Homo sapiens OX=9606 GN=MYH10 PE=1 SV=3	2	31	22	22	20	229	1976	323.31	0	31	0	22	0	22	0	20	1293800000	0	1293800000	10187000	0	10187000
O43852;Q6IAW5;B3KQF5;B3KNG6;A0A024R755;H0Y875;B3KQK3	O43852;Q6IAW5;B3KQF5;B3KNG6;A0A024R755	Calumenin	CALU;	sp|O43852|CALU_HUMAN Calumenin OS=Homo sapiens OX=9606 GN=CALU PE=1 SV=2;tr|Q6IAW5|Q6IAW5_HUMAN Calumenin OS=Homo sapiens OX=9606 GN=CALU PE=2 SV=1;tr|B3KQF5|B3KQF5_HUMAN Calumenin OS=Homo sapiens OX=9606 PE=2 SV=1;tr|B3KNG6|B3KNG6_HUMAN Calumenin OS=Homo	7	9	9	9	39	37.106	315	323.31	0	9	0	9	0	9	0	39	1279300000	0	1279300000	75254000	0	75254000
O00159;F5H6E2;B7Z3E5;B7Z9C0;A1L180;I3L501;I3L3Y6;I3L3F5	O00159;F5H6E2;B7Z3E5;B7Z9C0	Unconventional myosin-Ic;cDNA FLJ53573, highly similar to Myosin Ic	MYO1C;	sp|O00159|MYO1C_HUMAN Unconventional myosin-Ic OS=Homo sapiens OX=9606 GN=MYO1C PE=1 SV=4;tr|F5H6E2|F5H6E2_HUMAN Unconventional myosin-Ic OS=Homo sapiens OX=9606 GN=MYO1C PE=1 SV=1;tr|B7Z3E5|B7Z3E5_HUMAN cDNA FLJ53573, highly similar to Myosin Ic OS=Homo s	8	20	20	2	25.5	121.68	1063	323.31	0	20	0	20	0	2	0	25.5	4318500000	0	4318500000	64455000	0	64455000
Q00610;A0A087WVQ6;J3KS13;P53675;A0A087WX41;K7EJJ5;J3QL20;J3KSQ2	Q00610;A0A087WVQ6	Clathrin heavy chain 1;Clathrin heavy chain	CLTC	sp|Q00610|CLH1_HUMAN Clathrin heavy chain 1 OS=Homo sapiens OX=9606 GN=CLTC PE=1 SV=5;tr|A0A087WVQ6|A0A087WVQ6_HUMAN Clathrin heavy chain OS=Homo sapiens OX=9606 GN=CLTC PE=1 SV=1	8	27	27	27	21.9	191.61	1675	323.31	0	27	0	27	0	27	0	21.9	4597500000	0	4597500000	46913000	0	46913000
P67936;V9HW56;B4DVY2;A0A2R8Y5V9;B4DTB1;A0A2R8YGX3;A0A2R8YE05;K7ENT6;A0A5F9UN72;A0A2R8YH90;A0A2R8YHD2;A0A590UJB9;A0A590UK79;K7EPB9;A0A2R8YEU4;U3KQK2	P67936;V9HW56;B4DVY2;A0A2R8Y5V9;B4DTB1;A0A2R8YGX3;A0A2R8YE05;K7ENT6;A0A5F9UN72;A0A2R8YH90;A0A2R8YHD2	Tropomyosin alpha-4 chain;Epididymis secretory protein Li 108;	TPM4;HEL-S-108;	sp|P67936|TPM4_HUMAN Tropomyosin alpha-4 chain OS=Homo sapiens OX=9606 GN=TPM4 PE=1 SV=3;tr|V9HW56|V9HW56_HUMAN Epididymis secretory protein Li 108 OS=Homo sapiens OX=9606 GN=HEL-S-108 PE=1 SV=1;tr|B4DVY2|B4DVY2_HUMAN cDNA FLJ54184, highly similar to Tropo	16	9	9	5	35.1	28.521	248	323.31	0	9	0	9	0	5	0	35.1	3484700000	0	3484700000	165940000	0	165940000
P60660;F8W1R7;G3V1V0;G3V1Y7;J3KND3;G8JLA2;B7Z6Z4;F8VPF3;Q6IBG5;F8VZU9;F8W180;H0YI43;P14649;F8W1I5;A0A024RB31;B4E368;F8VXL3	P60660;F8W1R7;G3V1V0;G3V1Y7;J3KND3;G8JLA2;B7Z6Z4;F8VPF3;Q6IBG5;F8VZU9;F8W180	Myosin light polypeptide 6	MYL6;	sp|P60660|MYL6_HUMAN Myosin light polypeptide 6 OS=Homo sapiens OX=9606 GN=MYL6 PE=1 SV=2;tr|F8W1R7|F8W1R7_HUMAN Myosin light polypeptide 6 OS=Homo sapiens OX=9606 GN=MYL6 PE=1 SV=1;tr|G3V1V0|G3V1V0_HUMAN Myosin light polypeptide 6 OS=Homo sapiens OX=9606	17	6	6	6	36.4	16.93	151	323.31	0	6	0	6	0	6	0	36.4	8052400000	0	8052400000	732040000	0	732040000
P35579;A0A024R1N1;A0A0U4BW16;Q86XU5;Q6ZNL4;B4E3S1;A0A024QZJ4;A0A024QZJ6;P35749;A0A7R6KYT5;B1PS43;B1AH99;Q5BKV1;Q7Z7R0;O14794;O14729;Q68D89;Q59EV3;A5YM51;V9HWC1;A0A6E1W127;B4E0I9;A8CLL2;P12883;A0A494C024;B4DFX9;B4DRV3;Q66K75;A7E2Y1;Q9UKX3;P11055;P13535;Q9Y623;P13533;Q9UKX2;P12882;A0A2R8Y4C3	P35579;A0A024R1N1;A0A0U4BW16;Q86XU5	Myosin-9;Myosin, heavy polypeptide 9, non-muscle, isoform CRA_a;	MYH9;	sp|P35579|MYH9_HUMAN Myosin-9 OS=Homo sapiens OX=9606 GN=MYH9 PE=1 SV=4;tr|A0A024R1N1|A0A024R1N1_HUMAN Myosin, heavy polypeptide 9, non-muscle, isoform CRA_a OS=Homo sapiens OX=9606 GN=MYH9 PE=3 SV=1;tr|A0A0U4BW16|A0A0U4BW16_HUMAN Non-muscle myosin heavy c	37	69	69	50	34.8	226.53	1960	323.31	0	69	0	69	0	50	0	34.8	60857000000	0	60857000000	471760000	0	471760000
P07437;Q5SU16;Q5JP53;A0A384NYT8;B7ZAK1;Q5ST81;B4DY90;B7ZAF0;Q6LC01;B4DMU8;B4DQN9;A0A024QZU2;Q9BUU9;O43209;Q13885;B2R6L0;A0A384MEE3;B4E052;Q9BVA1;Q1KSF8;Q5SQY0;Q96B85;A0A075B736;Q2NKY5;A1L195;A6NNZ2;Q9UGA2;Q3ZCM7;B7Z4N1;A5D907;A5D906;B4DXZ5;B4DMJ5;B4DE77;Q9H4B7;G3V2A3;Q13509;Q9BV28;A0A183YE00;Q3ZCR3;A1L196;A0A0B4J269;Q96HX0;B2RBD5;Q53G92;Q9BUF5;B3KS31;B4DFH6;K7ESM5;Q6P602;B4E386;B4DP54;A4UCT2	P07437;Q5SU16;Q5JP53;A0A384NYT8;B7ZAK1;Q5ST81;B4DY90;B7ZAF0;Q6LC01;B4DMU8;B4DQN9;A0A024QZU2;Q9BUU9;O43209;Q13885;B2R6L0;A0A384MEE3;B4E052;Q9BVA1;Q1KSF8;Q5SQY0;Q96B85;A0A075B736;Q2NKY5;A1L195;A6NNZ2;Q9UGA2;Q3ZCM7;B7Z4N1;A5D907;A5D906;B4DXZ5;B4DMJ5	Tubulin beta chain;	TUBB;	sp|P07437|TBB5_HUMAN Tubulin beta chain OS=Homo sapiens OX=9606 GN=TUBB PE=1 SV=2;tr|Q5SU16|Q5SU16_HUMAN Tubulin beta chain OS=Homo sapiens OX=9606 GN=TUBB PE=1 SV=1;tr|Q5JP53|Q5JP53_HUMAN Tubulin beta chain OS=Homo sapiens OX=9606 GN=TUBB PE=1 SV=1;tr|A0A	53	6	6	2	19.6	49.67	444	323.31	0	6	0	6	0	2	0	19.6	1847100000	0	1847100000	83958000	0	83958000
I3L4N8;P63261;B4DVQ0;B4E3A4;A0A804GS07;K7EM38;I3L3I0;I3L1U9;I3L3R2;J3KT65;A0A7P0TBL1	I3L4N8;P63261;B4DVQ0;B4E3A4;A0A804GS07;K7EM38;I3L3I0;I3L1U9	Actin, cytoplasmic 2;cDNA FLJ58286, highly similar to Actin, cytoplasmic 2	ACTG1;	tr|I3L4N8|I3L4N8_HUMAN Actin, cytoplasmic 2 OS=Homo sapiens OX=9606 GN=ACTG1 PE=1 SV=9;sp|P63261|ACTG_HUMAN Actin, cytoplasmic 2 OS=Homo sapiens OX=9606 GN=ACTG1 PE=1 SV=1;tr|B4DVQ0|B4DVQ0_HUMAN cDNA FLJ58286, highly similar to Actin, cytoplasmic 2 OS=Homo	11	9	9	2	31.3	38.975	351	316.24	0	9	0	9	0	2	0	31.3	17672000000	0	17672000000	768330000	0	768330000
O43795;E9PDF6;B0I1S9;E7EQD9;Q05CR5;Q14777;H7C2Y7;B3KQI2;Q9UBC5;C9JYW1;A0A0U1RRI3;B2R643	O43795;E9PDF6;B0I1S9	Unconventional myosin-Ib;MYO1B variant protein	MYO1B;	sp|O43795|MYO1B_HUMAN Unconventional myosin-Ib OS=Homo sapiens OX=9606 GN=MYO1B PE=1 SV=3;tr|E9PDF6|E9PDF6_HUMAN Unconventional myosin-Ib OS=Homo sapiens OX=9606 GN=MYO1B PE=1 SV=1;tr|B0I1S9|B0I1S9_HUMAN MYO1B variant protein OS=Homo sapiens OX=9606 GN=MYO	12	9	9	9	10.1	131.98	1136	310.7	0	9	0	9	0	9	0	10.1	1348800000	0	1348800000	19269000	0	19269000
P06748;E5RGW4;A0A7I2V3G5;A0A7I2V579;A0A7I2V4G8;A0A7I2V433;A0A7I2V2X9;A0A7I2V3U2;A0A140VJQ2;A0A0S2Z4G7;A4ZU86;A0A0S2Z491;A0A7I2V5S2;A0A7I2YQC0	P06748;E5RGW4;A0A7I2V3G5;A0A7I2V579;A0A7I2V4G8;A0A7I2V433;A0A7I2V2X9;A0A7I2V3U2;A0A140VJQ2;A0A0S2Z4G7;A4ZU86;A0A0S2Z491;A0A7I2V5S2;A0A7I2YQC0	Nucleophosmin;Nucleophosmin (Fragment);	NPM1;	sp|P06748|NPM_HUMAN Nucleophosmin OS=Homo sapiens OX=9606 GN=NPM1 PE=1 SV=2;tr|E5RGW4|E5RGW4_HUMAN Nucleophosmin (Fragment) OS=Homo sapiens OX=9606 GN=NPM1 PE=1 SV=1;tr|A0A7I2V3G5|A0A7I2V3G5_HUMAN Nucleophosmin OS=Homo sapiens OX=9606 GN=NPM1 PE=1 SV=1;tr|	14	2	2	2	7.5	32.575	294	264.61	0	2	0	2	0	2	0	7.5	110690000	0	110690000	6511300	0	6511300
P62241;Q5JR94;Q5JR95;Q9BS10	P62241;Q5JR94;Q5JR95	40S ribosomal protein S8	RPS8;	sp|P62241|RS8_HUMAN 40S ribosomal protein S8 OS=Homo sapiens OX=9606 GN=RPS8 PE=1 SV=2;tr|Q5JR94|Q5JR94_HUMAN 40S ribosomal protein S8 OS=Homo sapiens OX=9606 GN=RPS8 PE=2 SV=1;tr|Q5JR95|Q5JR95_HUMAN 40S ribosomal protein S8 OS=Homo sapiens OX=9606 GN=RPS8	4	3	3	3	19.2	24.205	208	263.13	0	3	0	3	0	3	0	19.2	241740000	0	241740000	21977000	0	21977000
Q99529	Q99529	Non-muscle myosin heavy chain (Fragment)		tr|Q99529|Q99529_HUMAN Non-muscle myosin heavy chain (Fragment) OS=Homo sapiens OX=9606 PE=2 SV=1	1	10	1	1	48.6	24.44	208	258.39	0	10	0	1	0	1	0	48.6	32778000	0	32778000	3277800	0	3277800
Q9NYL9;Q5HYL6;H0YNU8;H0YKU1;H0YNJ8	Q9NYL9;Q5HYL6	Tropomodulin-3;Uncharacterized protein DKFZp686E1899	TMOD3;DKFZp686E1899	sp|Q9NYL9|TMOD3_HUMAN Tropomodulin-3 OS=Homo sapiens OX=9606 GN=TMOD3 PE=1 SV=1;tr|Q5HYL6|Q5HYL6_HUMAN Uncharacterized protein DKFZp686E1899 OS=Homo sapiens OX=9606 GN=DKFZp686E1899 PE=2 SV=1	5	4	4	4	16.5	39.594	352	248.29	0	4	0	4	0	4	0	16.5	275860000	0	275860000	11994000	0	11994000
A0A0S2Z4G4;A0A0S2Z4I4;B2RDE1;Q5HYB6;A0A0S2Z4G8;A0A087WWU8;Q8NAG3;B4DWT5;D6R904;B4DQ80;A0A494C0G0;Q5VU62;Q8NI98;Q5VU61;A0A2R8Y6A3;A0A494C034;Q6LDX7;A0A024R4K5	A0A0S2Z4G4;A0A0S2Z4I4;B2RDE1;Q5HYB6;A0A0S2Z4G8;A0A087WWU8;Q8NAG3;B4DWT5;D6R904	Tropomyosin 3 isoform 1 (Fragment);Tropomyosin 3 isoform 3 (Fragment);	TPM3;	tr|A0A0S2Z4G4|A0A0S2Z4G4_HUMAN Tropomyosin 3 isoform 1 (Fragment) OS=Homo sapiens OX=9606 GN=TPM3 PE=2 SV=1;tr|A0A0S2Z4I4|A0A0S2Z4I4_HUMAN Tropomyosin 3 isoform 3 (Fragment) OS=Homo sapiens OX=9606 GN=TPM3 PE=2 SV=1;tr|B2RDE1|B2RDE1_HUMAN cDNA, FLJ96568, h	18	7	4	3	25.8	29.032	248	242.93	0	7	0	4	0	3	0	25.8	351550000	0	351550000	16741000	0	16741000
Q15149;H0YDN1;D3DWL0;Q96IE3;E9PMV1;E9PKG0	Q15149;H0YDN1	Plectin	PLEC	sp|Q15149|PLEC_HUMAN Plectin OS=Homo sapiens OX=9606 GN=PLEC PE=1 SV=3;tr|H0YDN1|H0YDN1_HUMAN Plectin OS=Homo sapiens OX=9606 GN=PLEC PE=1 SV=9	6	27	27	27	7.3	531.78	4684	238.55	0	27	0	27	0	27	0	7.3	4918600000	0	4918600000	14382000	0	14382000
P68363;A8JZY9;B3KPS3;B3KT06;Q9BQE3;Q71U36;F5H5D3;Q53GA7;B7Z1K5;Q1ZYQ1;P0DPH8;P0DPH7;A0A1W2PQM2;B4DDU2;F8VVB9;Q8N532;Q6PEY2;B4DQK4;Q9UQM3;F8VX09;F8VQQ4;B4DN58;F8VS66;F8VRZ4;F8VWV9;F8VRK0;F8W0F6;A0A7P0Z4A1	P68363;A8JZY9;B3KPS3;B3KT06;Q9BQE3;Q71U36;F5H5D3;Q53GA7;B7Z1K5;Q1ZYQ1;P0DPH8;P0DPH7;A0A1W2PQM2;B4DDU2;F8VVB9;Q8N532;Q6PEY2	Tubulin alpha-1B chain;Tubulin alpha chain;	TUBA1B;	sp|P68363|TBA1B_HUMAN Tubulin alpha-1B chain OS=Homo sapiens OX=9606 GN=TUBA1B PE=1 SV=1;tr|A8JZY9|A8JZY9_HUMAN Tubulin alpha chain OS=Homo sapiens OX=9606 PE=2 SV=1;tr|B3KPS3|B3KPS3_HUMAN Tubulin alpha chain OS=Homo sapiens OX=9606 PE=2 SV=1;tr|B3KT06|B3K	28	5	5	3	17.5	50.151	451	212.82	0	5	0	5	0	3	0	17.5	1895000000	0	1895000000	82393000	0	82393000
Q02878;Q8TBK5;Q8N5Z7;B2R4K7;A0A024RBK3;Q9HBB3;F8VZ45;U3KQR5;B4DRX3;F8VR69;F8VZA3;F8VWR1;F8VU16	Q02878;Q8TBK5;Q8N5Z7;B2R4K7;A0A024RBK3;Q9HBB3;F8VZ45;U3KQR5;B4DRX3	60S ribosomal protein L6	RPL6;	sp|Q02878|RL6_HUMAN 60S ribosomal protein L6 OS=Homo sapiens OX=9606 GN=RPL6 PE=1 SV=3;tr|Q8TBK5|Q8TBK5_HUMAN 60S ribosomal protein L6 OS=Homo sapiens OX=9606 GN=RPL6 PE=1 SV=1;tr|Q8N5Z7|Q8N5Z7_HUMAN 60S ribosomal protein L6 OS=Homo sapiens OX=9606 GN=RPL6	13	3	3	3	11.5	32.728	288	209.12	0	3	0	3	0	3	0	11.5	307100000	0	307100000	17061000	0	17061000
Q9UM54;A0A0A0MRM8;A0A1Y0BRN0;A0A1Y0BRN3;A0A590UJ40;E7EW20;A0A590UK22;A0A590UKB0;A0A590UJ75;A0A0D9SGC1;A0A590UK71;A0A5F9ZI03;A0A590UJY4;A0A590UK86;Q14784;Q5JVM0	Q9UM54;A0A0A0MRM8;A0A1Y0BRN0;A0A1Y0BRN3;A0A590UJ40;E7EW20;A0A590UK22;A0A590UKB0;A0A590UJ75;A0A0D9SGC1;A0A590UK71;A0A5F9ZI03;A0A590UJY4;A0A590UK86	Unconventional myosin-VI;Unconventional myosin-6	MYO6;	sp|Q9UM54|MYO6_HUMAN Unconventional myosin-VI OS=Homo sapiens OX=9606 GN=MYO6 PE=1 SV=4;tr|A0A0A0MRM8|A0A0A0MRM8_HUMAN Unconventional myosin-6 OS=Homo sapiens OX=9606 GN=MYO6 PE=1 SV=1;tr|A0A1Y0BRN0|A0A1Y0BRN0_HUMAN Unconventional myosin-6 OS=Homo sapiens	16	6	6	6	6.6	149.69	1294	198.77	0	6	0	6	0	6	0	6.6	243620000	0	243620000	3163900	0	3163900
P18124;O95036;A8MUD9;A0A024R814	P18124;O95036;A8MUD9;A0A024R814	60S ribosomal protein L7;;similar to P18124 (PID:d133021)	RPL7;;WUGSC:H_RG054D04.1	sp|P18124|RL7_HUMAN 60S ribosomal protein L7 OS=Homo sapiens OX=9606 GN=RPL7 PE=1 SV=1;tr|O95036|O95036_HUMAN Similar to 60S ribosomal protein L7; similar to P18124 (PID:d133021) OS=Homo sapiens OX=9606 GN=WUGSC:H_RG054D04.1 PE=3 SV=1;tr|A8MUD9|A8MUD9_HUMA	4	3	3	3	12.1	29.225	248	165.19	0	3	0	3	0	3	0	12.1	493290000	0	493290000	30831000	0	30831000
Q9Y4I1;A8CDT9;G3V394;F8WE88;Q59FF5;E7ERV5;B5LY56;B4E147;H0YM96;Q9ULV0;G3V3C9;Q7Z7A5;B3KSA2	Q9Y4I1;A8CDT9;G3V394;F8WE88;Q59FF5	Unconventional myosin-Va;MYO5A variant protein	MYO5A;	sp|Q9Y4I1|MYO5A_HUMAN Unconventional myosin-Va OS=Homo sapiens OX=9606 GN=MYO5A PE=1 SV=2;tr|A8CDT9|A8CDT9_HUMAN MYO5A variant protein OS=Homo sapiens OX=9606 PE=2 SV=1;tr|G3V394|G3V394_HUMAN Unconventional myosin-Va OS=Homo sapiens OX=9606 GN=MYO5A PE=1 S	13	8	8	5	6.3	215.4	1855	146.51	0	8	0	8	0	5	0	6.3	335040000	0	335040000	2863600	0	2863600
P09493;Q6ZN40;A0A0K0K1I0;A0A0S2Z4G6;D9YZV4;D9YZV5;Q15657;C9IZA2;A0A024R5W6;Q8TCG4;H0YKP3;H0YKX5;A0A494C0V8;H0YL42;A0A087WTJ7;D6RGJ6;H0YL80;H0YLS7	P09493;Q6ZN40;A0A0K0K1I0;A0A0S2Z4G6;D9YZV4;D9YZV5;Q15657;C9IZA2;A0A024R5W6;Q8TCG4;H0YKP3;H0YKX5	Tropomyosin alpha-1 chain;Tropomyosin 1 (Alpha), isoform CRA_f;	TPM1;	sp|P09493|TPM1_HUMAN Tropomyosin alpha-1 chain OS=Homo sapiens OX=9606 GN=TPM1 PE=1 SV=2;tr|Q6ZN40|Q6ZN40_HUMAN Tropomyosin 1 (Alpha), isoform CRA_f OS=Homo sapiens OX=9606 GN=TPM1 PE=1 SV=1;tr|A0A0K0K1I0|A0A0K0K1I0_HUMAN Epididymis secretory protein Li 26	18	9	8	0	27.8	32.708	284	140.45	0	9	0	8	0	0	0	27.8	1972100000	0	1972100000	85744000	0	85744000
V9HW25;Q5TCU3;P07951;A7XZE4;B4DGC2;B4DTK3;B4E3P1	V9HW25;Q5TCU3;P07951;A7XZE4;B4DGC2	Epididymis secretory protein Li 273;Tropomyosin beta chain	HEL-S-273;TPM2;	tr|V9HW25|V9HW25_HUMAN Epididymis secretory protein Li 273 OS=Homo sapiens OX=9606 GN=HEL-S-273 PE=2 SV=1;tr|Q5TCU3|Q5TCU3_HUMAN Tropomyosin beta chain OS=Homo sapiens OX=9606 GN=TPM2 PE=1 SV=1;sp|P07951|TPM2_HUMAN Tropomyosin beta chain OS=Homo sapiens OX	7	7	3	3	30.6	32.989	284	124.71	0	7	0	3	0	3	0	30.6	507560000	0	507560000	22068000	0	22068000
Q12965;Q4KMR3;O00160;Q6ZNI9;Q14779;H0YN00;H0YLE5;B4DVP3;H0YLJ4;Q92827;B0I1T1;Q4LE34	Q12965;Q4KMR3;O00160;Q6ZNI9	Unconventional myosin-Ie;MYO1E variant protein;Unconventional myosin-If	MYO1E;	sp|Q12965|MYO1E_HUMAN Unconventional myosin-Ie OS=Homo sapiens OX=9606 GN=MYO1E PE=1 SV=2;tr|Q4KMR3|Q4KMR3_HUMAN MYO1E variant protein OS=Homo sapiens OX=9606 GN=MYO1E PE=2 SV=1;sp|O00160|MYO1F_HUMAN Unconventional myosin-If OS=Homo sapiens OX=9606 GN=MYO1	12	4	4	4	5.1	127.06	1108	123.81	0	4	0	4	0	4	0	5.1	271480000	0	271480000	4242000	0	4242000
P62888;E5RI99;A0A024R9D3;A0A0B4J213;E5RJH3;A0A0C4DH44	P62888;E5RI99;A0A024R9D3;A0A0B4J213;E5RJH3;A0A0C4DH44	60S ribosomal protein L30;60S ribosomal protein L30 (Fragment)	RPL30;	sp|P62888|RL30_HUMAN 60S ribosomal protein L30 OS=Homo sapiens OX=9606 GN=RPL30 PE=1 SV=2;tr|E5RI99|E5RI99_HUMAN 60S ribosomal protein L30 (Fragment) OS=Homo sapiens OX=9606 GN=RPL30 PE=1 SV=1;tr|A0A024R9D3|A0A024R9D3_HUMAN 60S ribosomal protein L30 OS=Hom	6	2	2	2	24.3	12.784	115	100.27	0	2	0	2	0	2	0	24.3	188440000	0	188440000	23555000	0	23555000
P30050;Q59FI9;D3DS95	P30050;Q59FI9	60S ribosomal protein L12;60S ribosomal protein L12 (Fragment)	RPL12;	sp|P30050|RL12_HUMAN 60S ribosomal protein L12 OS=Homo sapiens OX=9606 GN=RPL12 PE=1 SV=1;tr|Q59FI9|Q59FI9_HUMAN 60S ribosomal protein L12 (Fragment) OS=Homo sapiens OX=9606 PE=2 SV=1	3	4	4	4	39.4	17.818	165	93.829	0	4	0	4	0	4	0	39.4	164710000	0	164710000	14974000	0	14974000
Q96B54;M0QXZ5;I6L9C8	Q96B54;M0QXZ5;I6L9C8	Zinc finger protein 428;Zinc finger protein 428 (Fragment)	ZNF428;	sp|Q96B54|ZN428_HUMAN Zinc finger protein 428 OS=Homo sapiens OX=9606 GN=ZNF428 PE=1 SV=2;tr|M0QXZ5|M0QXZ5_HUMAN Zinc finger protein 428 (Fragment) OS=Homo sapiens OX=9606 GN=ZNF428 PE=1 SV=1;tr|I6L9C8|I6L9C8_HUMAN Zinc finger protein 428 OS=Homo sapiens O	3	3	3	3	23.9	20.48	188	92.32	0	3	0	3	0	3	0	23.9	110210000	0	110210000	27552000	0	27552000
P31943;A0A384MEJ3;G8JLB6;E9PCY7;D6RIU0;A0A384MDT2;H0YB39;D6RBM0;P55795;E5RGH4;E5RGV0;D6RIT2;E7EN40;D6RFM3;D6R9T0;D6RIH9;E7EQJ0;H0YBG7;Q68DG4;H0YBD7;B4DP51;B4DFK9;H0YAQ2;D6RAM1;D6RJ04;D6RDU3	P31943;A0A384MEJ3;G8JLB6;E9PCY7;D6RIU0;A0A384MDT2;H0YB39;D6RBM0;P55795;E5RGH4;E5RGV0	Heterogeneous nuclear ribonucleoprotein H;Epididymis secretory sperm binding protein;	HNRNPH1;	sp|P31943|HNRH1_HUMAN Heterogeneous nuclear ribonucleoprotein H OS=Homo sapiens OX=9606 GN=HNRNPH1 PE=1 SV=4;tr|A0A384MEJ3|A0A384MEJ3_HUMAN Epididymis secretory sperm binding protein OS=Homo sapiens OX=9606 PE=2 SV=1;tr|G8JLB6|G8JLB6_HUMAN Heterogeneous nu	26	3	3	2	11.1	49.229	449	86.829	0	3	0	3	0	2	0	11.1	209650000	0	209650000	8063500	0	8063500
Q07020;F8VUA6;Q0QEW2;G3V203;H0YHA7;A0A024QZD1;J3QQ67;F8VYV2;B4DDY5;A0A075B7A0	Q07020;F8VUA6;Q0QEW2;G3V203;H0YHA7;A0A024QZD1;J3QQ67;F8VYV2;B4DDY5;A0A075B7A0	60S ribosomal protein L18;60S ribosomal protein L18 (Fragment);Ribosomal protein L18 (Fragment)	RPL18;	sp|Q07020|RL18_HUMAN 60S ribosomal protein L18 OS=Homo sapiens OX=9606 GN=RPL18 PE=1 SV=2;tr|F8VUA6|F8VUA6_HUMAN 60S ribosomal protein L18 (Fragment) OS=Homo sapiens OX=9606 GN=RPL18 PE=1 SV=1;tr|Q0QEW2|Q0QEW2_HUMAN Ribosomal protein L18 (Fragment) OS=Homo	10	4	4	4	25	21.634	188	73.422	0	4	0	4	0	4	0	25	1225500000	0	1225500000	136160000	0	136160000
P61247;D6RB09;D6RG13;D6RAT0;Q6NXR8;A8K4W0;D6RGE0;D6RED7;D6RAS7;B7Z3M5;H0Y8L7;E9PFI5;D6RI02;D6R9B6;H0Y9Y4	P61247;D6RB09;D6RG13;D6RAT0;Q6NXR8;A8K4W0;D6RGE0;D6RED7;D6RAS7;B7Z3M5;H0Y8L7;E9PFI5	40S ribosomal protein S3a;40S ribosomal protein S3a (Fragment)	RPS3A;	sp|P61247|RS3A_HUMAN 40S ribosomal protein S3a OS=Homo sapiens OX=9606 GN=RPS3A PE=1 SV=2;tr|D6RB09|D6RB09_HUMAN 40S ribosomal protein S3a (Fragment) OS=Homo sapiens OX=9606 GN=RPS3A PE=1 SV=8;tr|D6RG13|D6RG13_HUMAN 40S ribosomal protein S3a (Fragment) OS=	15	3	3	3	15.2	29.945	264	66.942	0	3	0	3	0	3	0	15.2	222570000	0	222570000	11714000	0	11714000
Q9BTT0;Q53F20;E9PPH5;Q5TB19;B4E0D5;E9PLC4	Q9BTT0;Q53F20;E9PPH5;Q5TB19;B4E0D5;E9PLC4	Acidic leucine-rich nuclear phosphoprotein 32 family member E;Acidic (Leucine-rich) nuclear phosphoprotein 32 family, member E variant (Fragment)	ANP32E;	sp|Q9BTT0|AN32E_HUMAN Acidic leucine-rich nuclear phosphoprotein 32 family member E OS=Homo sapiens OX=9606 GN=ANP32E PE=1 SV=1;tr|Q53F20|Q53F20_HUMAN Acidic (Leucine-rich) nuclear phosphoprotein 32 family, member E variant (Fragment) OS=Homo sapiens OX=96	6	2	2	2	13.1	30.692	268	59.107	0	2	0	2	0	2	0	13.1	69306000	0	69306000	6930600	0	6930600
Q7Z406;M0QY43;A0A0C4DFM8;B3KWH4;B4E177;A1L2Z2;B3KV65	Q7Z406	Myosin-14	MYH14	sp|Q7Z406|MYH14_HUMAN Myosin-14 OS=Homo sapiens OX=9606 GN=MYH14 PE=1 SV=2	7	13	7	7	7.4	227.87	1995	58.869	0	13	0	7	0	7	0	7.4	602700000	0	602700000	4745700	0	4745700
P07355;H0YL33;A0A024R5Z7;V9HW65;A6NMY6;H0YMW4;B4DNH8;H0YMM1;A0A7I2V4P4;H0YNP5;H0YKS4;B3KRQ1;H0YLE2;H0YN28;H0YNA0;H0YMD0;H0YMU9;H0YM50;H0YN42;H0YNB8	P07355;H0YL33;A0A024R5Z7;V9HW65;A6NMY6;H0YMW4;B4DNH8;H0YMM1;A0A7I2V4P4;H0YNP5;H0YKS4;B3KRQ1;H0YLE2;H0YN28;H0YNA0;H0YMD0;H0YMU9;H0YM50;H0YN42;H0YNB8	Annexin A2;Annexin;	ANXA2;	sp|P07355|ANXA2_HUMAN Annexin A2 OS=Homo sapiens OX=9606 GN=ANXA2 PE=1 SV=2;tr|H0YL33|H0YL33_HUMAN Annexin OS=Homo sapiens OX=9606 GN=ANXA2 PE=1 SV=2;tr|A0A024R5Z7|A0A024R5Z7_HUMAN Annexin OS=Homo sapiens OX=9606 GN=ANXA2 PE=2 SV=1;tr|V9HW65|V9HW65_HUMAN A	20	3	3	3	10.9	38.604	339	52.437	0	3	0	3	0	3	0	10.9	102960000	0	102960000	4118500	0	4118500
O95782;Q8N9K4;B4DXJ6;B7Z1Q4	O95782;Q8N9K4	AP-2 complex subunit alpha-1;cDNA FLJ36998 fis, clone BRACE2007295, highly similar to ALPHA-ADAPTIN A	AP2A1;	sp|O95782|AP2A1_HUMAN AP-2 complex subunit alpha-1 OS=Homo sapiens OX=9606 GN=AP2A1 PE=1 SV=3;tr|Q8N9K4|Q8N9K4_HUMAN cDNA FLJ36998 fis, clone BRACE2007295, highly similar to ALPHA-ADAPTIN A OS=Homo sapiens OX=9606 PE=2 SV=1	4	7	7	6	8.5	107.54	977	49.276	0	7	0	7	0	6	0	8.5	218700000	0	218700000	3644900	0	3644900
P63010;A8K916;A0A140VJE8;Q68DI0;H0UID3;H0UID4;H0UID5;C9J1E7;A8K0G3;A0A087WZQ6;Q10567;A0A087WU93;A0A087X253;B4DWG4;K7ERB2;K7EN71;B4DIL5;B4E261;A0A087WYD1;Q96EL6;K7EKZ5;H7C034;K7EJ01;K7EJX1;A0A087WXS3	P63010;A8K916;A0A140VJE8;Q68DI0;H0UID3;H0UID4;H0UID5;C9J1E7;A8K0G3;A0A087WZQ6;Q10567;A0A087WU93;A0A087X253;B4DWG4;K7ERB2;K7EN71	AP-2 complex subunit beta;AP complex subunit beta	AP2B1;	sp|P63010|AP2B1_HUMAN AP-2 complex subunit beta OS=Homo sapiens OX=9606 GN=AP2B1 PE=1 SV=1;tr|A8K916|A8K916_HUMAN AP complex subunit beta OS=Homo sapiens OX=9606 PE=2 SV=1;tr|A0A140VJE8|A0A140VJE8_HUMAN AP complex subunit beta OS=Homo sapiens OX=9606 GN=AP	25	5	5	5	4.7	104.55	937	44.944	0	5	0	5	0	5	0	4.7	251100000	0	251100000	5231300	0	5231300
P02768;C9JKR2;H0YA55;D6RHD5;B7WNR0;B4DPR2;F6KPG5;A0A0C4DGB6;A8K9P0;Q56G89;B4DPP6;B2RBS8	P02768;C9JKR2;H0YA55;D6RHD5;B7WNR0;B4DPR2;F6KPG5;A0A0C4DGB6;A8K9P0;Q56G89;B4DPP6	Albumin;Albumin (Fragment);	ALB;	sp|P02768|ALBU_HUMAN Albumin OS=Homo sapiens OX=9606 GN=ALB PE=1 SV=2;tr|C9JKR2|C9JKR2_HUMAN Albumin OS=Homo sapiens OX=9606 GN=ALB PE=1 SV=1;tr|H0YA55|H0YA55_HUMAN Albumin (Fragment) OS=Homo sapiens OX=9606 GN=ALB PE=1 SV=1;tr|D6RHD5|D6RHD5_HUMAN Albumin	12	3	3	3	6.1	69.366	609	44.294	0	3	0	3	0	3	0	6.1	800020000	0	800020000	19048000	0	19048000
Q00839;Q7Z4Q5;A0A1W2PQL0;A0A1W2PP34;A0A1W2PPL4;A0A1W2PPH7;Q5RI18;Q96BA7;A0A1W2PP35;A0A1X7SBS1;B3KX72;B4DLR3;A0A1W2PPS1;A0A1W2PRZ7;A0A1W2PQ74;A0A1W2PQD4	Q00839;Q7Z4Q5;A0A1W2PQL0;A0A1W2PP34;A0A1W2PPL4;A0A1W2PPH7;Q5RI18;Q96BA7;A0A1W2PP35;A0A1X7SBS1;B3KX72;B4DLR3;A0A1W2PPS1;A0A1W2PRZ7;A0A1W2PQ74;A0A1W2PQD4	Heterogeneous nuclear ribonucleoprotein U;Heterogeneous nuclear ribonucleoprotein U (Scaffold attachment factor A), isoform CRA_a	HNRNPU;HNRPU	sp|Q00839|HNRPU_HUMAN Heterogeneous nuclear ribonucleoprotein U OS=Homo sapiens OX=9606 GN=HNRNPU PE=1 SV=6;tr|Q7Z4Q5|Q7Z4Q5_HUMAN Heterogeneous nuclear ribonucleoprotein U (Scaffold attachment factor A), isoform CRA_a OS=Homo sapiens OX=9606 GN=HNRPU PE=2	16	4	4	4	6.7	90.583	825	43.234	0	4	0	4	0	4	0	6.7	359750000	0	359750000	7341800	0	7341800
P11142;Q53GZ6;V9HW22;E9PKE3;B3KTV0;Q96IS6;E9PN89;B4E1Q1;Q53HF2;P54652;A0A384MDT7;A0A024R6B5;E9PNE6;A8K7Q2;B3KUS2;Q96BE0;Q9NWW3;A4D111;E9PS65;Q96H53;B4DTX2;B4DHP5;E9PLF4;E9PK54;E9PQK7;E9PQQ4;E9PI65;E9PM13;Q9NZ87	P11142;Q53GZ6;V9HW22;E9PKE3;B3KTV0;Q96IS6;E9PN89;B4E1Q1;Q53HF2;P54652;A0A384MDT7;A0A024R6B5;E9PNE6;A8K7Q2	Heat shock cognate 71 kDa protein;Heat shock 70kDa protein 8 isoform 1 variant (Fragment);	HSPA8;	sp|P11142|HSP7C_HUMAN Heat shock cognate 71 kDa protein OS=Homo sapiens OX=9606 GN=HSPA8 PE=1 SV=1;tr|Q53GZ6|Q53GZ6_HUMAN Heat shock 70kDa protein 8 isoform 1 variant (Fragment) OS=Homo sapiens OX=9606 PE=2 SV=1;tr|V9HW22|V9HW22_HUMAN Epididymis luminal pr	29	5	5	4	9.4	70.897	646	42.485	0	5	0	5	0	4	0	9.4	306950000	0	306950000	8295900	0	8295900
O00571;A0A0D9SFB3;A0A2R8Y645;Q59GX6;A0A2R8Y4A4;B5BTY4;A0A2U3TZJ9;A0A2R8YFS5;A0A2R8YFR4;A0A2R8YCW1;A0A0D9SG12;A0A2R8YF78;A0A2R8Y5G6;A0A0D9SF53;A0A2R8Y7T2;F6S8Q4;A0A2R8YDT5;O15523;Q5S4N1;A0A2R8YDH3;A0A024R9A4;A0A0J9YVQ7;A0A087WVZ1;B4E010;B4E132;B4DLU5;A0A2R8Y650;B4E3C4;C9J8G5;C9J081;A0A2R8YCU0	O00571;A0A0D9SFB3;A0A2R8Y645;Q59GX6;A0A2R8Y4A4;B5BTY4;A0A2U3TZJ9;A0A2R8YFS5;A0A2R8YFR4;A0A2R8YCW1;A0A0D9SG12;A0A2R8YF78;A0A2R8Y5G6;A0A0D9SF53;A0A2R8Y7T2;F6S8Q4;A0A2R8YDT5;O15523;Q5S4N1;A0A2R8YDH3;A0A024R9A4;A0A0J9YVQ7;A0A087WVZ1	ATP-dependent RNA helicase DDX3X;RNA helicase	DDX3X;	sp|O00571|DDX3X_HUMAN ATP-dependent RNA helicase DDX3X OS=Homo sapiens OX=9606 GN=DDX3X PE=1 SV=3;tr|A0A0D9SFB3|A0A0D9SFB3_HUMAN RNA helicase OS=Homo sapiens OX=9606 GN=DDX3X PE=1 SV=1;tr|A0A2R8Y645|A0A2R8Y645_HUMAN RNA helicase OS=Homo sapiens OX=9606 GN=	31	6	6	6	12.2	73.243	662	40.638	0	6	0	6	0	6	0	12.2	285340000	0	285340000	6959400	0	6959400
P62913;Q5VVC8;Q08ES8;Q5VVD0	P62913;Q5VVC8;Q08ES8;Q5VVD0	60S ribosomal protein L11	RPL11;	sp|P62913|RL11_HUMAN 60S ribosomal protein L11 OS=Homo sapiens OX=9606 GN=RPL11 PE=1 SV=2;tr|Q5VVC8|Q5VVC8_HUMAN 60S ribosomal protein L11 OS=Homo sapiens OX=9606 GN=RPL11 PE=1 SV=2;tr|Q08ES8|Q08ES8_HUMAN 60S ribosomal protein L11 OS=Homo sapiens OX=9606 P	4	1	1	1	7.9	20.252	178	39.521	0	1	0	1	0	1	0	7.9	109950000	0	109950000	10995000	0	10995000
P37108;H0YLA2	P37108;H0YLA2	Signal recognition particle 14 kDa protein	SRP14	sp|P37108|SRP14_HUMAN Signal recognition particle 14 kDa protein OS=Homo sapiens OX=9606 GN=SRP14 PE=1 SV=2;tr|H0YLA2|H0YLA2_HUMAN Signal recognition particle 14 kDa protein OS=Homo sapiens OX=9606 GN=SRP14 PE=1 SV=1	2	1	1	1	10.3	14.57	136	39.515	0	1	0	1	0	1	0	10.3	42269000	0	42269000	6038400	0	6038400
P60709;Q53G99;Q53G76;B4DW52;B4E335;Q1KLZ0;Q53GK6;Q8WVW5;A0A2R8Y793;E7EVS6;A0A6Q8PFE4;G5E9R0;P68032;A0A2R8YGF8;P62736;V9HVZ7;B3KWQ3;Q6PJ43;B7ZAP6;P68133;P63267;A8K3K1;Q6S8J3;A5A3E0;A0A6Q8PH58;B3KW67;D2JYH4;B3KUD3;B7Z6P1;C9JUM1;Q96FU6;A6NL76;Q7Z7J6;Q96DE1;Q13707;P0CG38;A1E282;C9JZR7;C9JTX5;B7Z6I1;L0R5C4;A0A804HKV3;B3KPP5;A5GZ75;F8WCH0;A0A2R8YEA7;A0A6Q8PGD7;B4DUI8;F8WB63;Q562R1;P0CG39;Q9BYX7;A0A2R8Y…	P60709;Q53G99;Q53G76;B4DW52;B4E335;Q1KLZ0;Q53GK6;Q8WVW5;A0A2R8Y793;E7EVS6;A0A6Q8PFE4;G5E9R0;P68032;A0A2R8YGF8;P62736;V9HVZ7;B3KWQ3;Q6PJ43;B7ZAP6;P68133;P63267;A8K3K1;Q6S8J3;A5A3E0;A0A6Q8PH58;B3KW67;D2JYH4;B3KUD3;B7Z6P1	Actin, cytoplasmic 1;Beta actin variant (Fragment)	ACTB;	sp|P60709|ACTB_HUMAN Actin, cytoplasmic 1 OS=Homo sapiens OX=9606 GN=ACTB PE=1 SV=1;tr|Q53G99|Q53G99_HUMAN Beta actin variant (Fragment) OS=Homo sapiens OX=9606 PE=2 SV=1;tr|Q53G76|Q53G76_HUMAN Beta actin variant (Fragment) OS=Homo sapiens OX=9606 PE=2 SV=	81	8	1	1	26.7	41.736	375	38.772	0	8	0	1	0	1	0	26.7	43533000	0	43533000	1892800	0	1892800
P68366;C9JEV8;C9JQ00;C9JJQ8;C9JDL2;Q9NY65;C9JDS9;A0A7P0TA31;A0A7P0T945;C9J2C0;Q7Z3M3	P68366;C9JEV8;C9JQ00;C9JJQ8	Tubulin alpha-4A chain;Tubulin alpha chain (Fragment)	TUBA4A;	sp|P68366|TBA4A_HUMAN Tubulin alpha-4A chain OS=Homo sapiens OX=9606 GN=TUBA4A PE=1 SV=1;tr|C9JEV8|C9JEV8_HUMAN Tubulin alpha chain (Fragment) OS=Homo sapiens OX=9606 GN=TUBA4A PE=1 SV=1;tr|C9JQ00|C9JQ00_HUMAN Tubulin alpha chain (Fragment) OS=Homo sapiens	11	5	3	3	17.4	49.924	448	35.946	0	5	0	3	0	3	0	17.4	610150000	0	610150000	26528000	0	26528000
P39023;B3KS36;H7C422;B4DN06;F8WCR1;H7C3M2;Q9NY85;G5E9G0;Q8TBW1;Q96QL0;Q49AJ9;Q9BT63	P39023;B3KS36;H7C422;B4DN06;F8WCR1;H7C3M2;Q9NY85;G5E9G0;Q8TBW1;Q96QL0	60S ribosomal protein L3;cDNA FLJ35376 fis, clone SKMUS2004044, highly similar to Homo sapiens ribosomal protein L3 (RPL3), transcript variant 2, mRNA	RPL3;	sp|P39023|RL3_HUMAN 60S ribosomal protein L3 OS=Homo sapiens OX=9606 GN=RPL3 PE=1 SV=2;tr|B3KS36|B3KS36_HUMAN cDNA FLJ35376 fis, clone SKMUS2004044, highly similar to Homo sapiens ribosomal protein L3 (RPL3), transcript variant 2, mRNA OS=Homo sapiens OX=9	12	4	4	1	8.4	46.108	403	33.952	0	4	0	4	0	1	0	8.4	533400000	0	533400000	25400000	0	25400000
P05387;A0A024RCA7;H0YDD8	P05387;A0A024RCA7;H0YDD8	60S acidic ribosomal protein P2;	RPLP2;	sp|P05387|RLA2_HUMAN 60S acidic ribosomal protein P2 OS=Homo sapiens OX=9606 GN=RPLP2 PE=1 SV=1;tr|A0A024RCA7|A0A024RCA7_HUMAN 60S acidic ribosomal protein P2 OS=Homo sapiens OX=9606 GN=RPLP2 PE=3 SV=1;tr|H0YDD8|H0YDD8_HUMAN 60S acidic ribosomal protein P2	3	2	2	2	21.7	11.665	115	32.982	0	2	0	2	0	2	0	21.7	422970000	0	422970000	84595000	0	84595000
Q9BRL5;P0DP25;P0DP24;P0DP23;B4DJ51;B2RDW0;E7EMB3;F8WBR5;M0QZ52;G3V479;G3V361;A0A590UJI2;Q96HY3;A8K1M2;A0A590UJC0;G3V226	Q9BRL5;P0DP25;P0DP24;P0DP23;B4DJ51;B2RDW0;E7EMB3;F8WBR5;M0QZ52;G3V479;G3V361;A0A590UJI2;Q96HY3;A8K1M2	CALM3 protein;Calmodulin-3;Calmodulin-2;	;CALM3;CALM2	tr|Q9BRL5|Q9BRL5_HUMAN CALM3 protein OS=Homo sapiens OX=9606 PE=1 SV=1;sp|P0DP25|CALM3_HUMAN Calmodulin-3 OS=Homo sapiens OX=9606 GN=CALM3 PE=1 SV=1;sp|P0DP24|CALM2_HUMAN Calmodulin-2 OS=Homo sapiens OX=9606 GN=CALM2 PE=1 SV=1;sp|P0DP23|CALM1_HUMAN Calmodu	16	4	4	4	34.7	16.506	147	32.417	0	4	0	4	0	4	0	34.7	1618200000	0	1618200000	161820000	0	161820000
Q12797	Q12797	Aspartyl/asparaginyl beta-hydroxylase	ASPH	sp|Q12797|ASPH_HUMAN Aspartyl/asparaginyl beta-hydroxylase OS=Homo sapiens OX=9606 GN=ASPH PE=1 SV=3	1	2	2	2	4.7	85.862	758	31.926	0	2	0	2	0	2	0	4.7	37934000	0	37934000	1053700	0	1053700
Q15293;V9HW95;E9PP27;Q5J7V8	Q15293;V9HW95;E9PP27;Q5J7V8	Reticulocalbin-1;Epididymis secretory protein Li 84;EF-hand domain-containing protein (Fragment)	RCN1;HEL-S-84;	sp|Q15293|RCN1_HUMAN Reticulocalbin-1 OS=Homo sapiens OX=9606 GN=RCN1 PE=1 SV=1;tr|V9HW95|V9HW95_HUMAN Epididymis secretory protein Li 84 OS=Homo sapiens OX=9606 GN=HEL-S-84 PE=2 SV=1;tr|E9PP27|E9PP27_HUMAN EF-hand domain-containing protein (Fragment) OS=H	4	2	2	2	8.5	38.89	331	30.469	0	2	0	2	0	2	0	8.5	426210000	0	426210000	28414000	0	28414000
Q01081;Q8WU68;K7EJH3;A0A1B0GW87;K7EJM7;M0QYK5;Q69YM7;M0R2N4;B5BU08	Q01081;Q8WU68;K7EJH3;A0A1B0GW87;K7EJM7;M0QYK5;Q69YM7;M0R2N4;B5BU08	Splicing factor U2AF 35 kDa subunit;Splicing factor U2AF 26 kDa subunit;	U2AF1;U2AF1L4;	sp|Q01081|U2AF1_HUMAN Splicing factor U2AF 35 kDa subunit OS=Homo sapiens OX=9606 GN=U2AF1 PE=1 SV=3;sp|Q8WU68|U2AF4_HUMAN Splicing factor U2AF 26 kDa subunit OS=Homo sapiens OX=9606 GN=U2AF1L4 PE=1 SV=2;tr|K7EJH3|K7EJH3_HUMAN Splicing factor U2AF 26 kDa s	9	1	1	1	5	27.872	240	29.989	0	1	0	1	0	1	0	5	45813000	0	45813000	3817700	0	3817700
P68371;Q8N6N5;Q8IZ29;Q8IWP6;B3KML9;P04350;B4DJ43;M0R2D3;B4DNW1;M0R0X0;M0QY85;M0QY37;M0QX14;M0QZL7;M0QYM7;M0R278	P68371;Q8N6N5;Q8IZ29;Q8IWP6;B3KML9;P04350;B4DJ43	Tubulin beta-4B chain;Tubulin beta chain	TUBB4B;TUBB2C	sp|P68371|TBB4B_HUMAN Tubulin beta-4B chain OS=Homo sapiens OX=9606 GN=TUBB4B PE=1 SV=1;tr|Q8N6N5|Q8N6N5_HUMAN Tubulin beta chain OS=Homo sapiens OX=9606 GN=TUBB2C PE=2 SV=1;tr|Q8IZ29|Q8IZ29_HUMAN Tubulin beta chain OS=Homo sapiens OX=9606 GN=TUBB2C PE=2 S	16	6	2	2	18.9	49.83	445	29.934	0	6	0	2	0	2	0	18.9	345240000	0	345240000	15693000	0	15693000
P68104;Q5VTE0;A8K9C4;Q53G89;A0A7I2V5N4;A0A4D5RAC9;A0A7I2V659;A0A087WVQ9;Q53G85;A0A4D5RAN2;Q53GA1;Q53GE9;Q53HM9;Q53HR5;Q6IPN6;Q6IPS9;Q6IPT9;Q53HQ7;A0A4D5RAC7;Q8TBL1;A0A4D5RAB8;A0A4D5RAE2;Q96C29;Q8IUB0;Q6P082;Q96CD8;Q6P4C9;A0A4D5RAR2;Q504Z0;A0A4D5RBG5;Q53HR1;A0A4D5RA98;A0A7I2V3H3;A0A4D5RA76;B4DNE0;Q96RE1;Q16577;Q59GP5;B4E2C5;Q9H2I7;A0A087WV01;B4DV42;Q05639;Q14222;Q9NZS6;A0A2U3TZH3	P68104;Q5VTE0;A8K9C4;Q53G89;A0A7I2V5N4;A0A4D5RAC9;A0A7I2V659;A0A087WVQ9;Q53G85;A0A4D5RAN2;Q53GA1;Q53GE9;Q53HM9;Q53HR5;Q6IPN6;Q6IPS9;Q6IPT9;Q53HQ7;A0A4D5RAC7;Q8TBL1;A0A4D5RAB8;A0A4D5RAE2;Q96C29;Q8IUB0;Q6P082;Q96CD8;Q6P4C9;A0A4D5RAR2;Q504Z0;A0A4D5RBG5;Q53HR1;A0A4D5RA98;A0A7I2V3H3;A0A4D5RA76;B4DNE0;Q96RE1;Q16577;Q59GP5;B4E2C5;Q9H2I7;A0A087WV01;B4DV42;Q05639;Q14222;Q9NZS6;A0A2U3TZH3	Elongation factor 1-alpha 1;Putative elongation factor 1-alpha-like 3;Elongation factor 1-alpha	EEF1A1;EEF1A1P5;	sp|P68104|EF1A1_HUMAN Elongation factor 1-alpha 1 OS=Homo sapiens OX=9606 GN=EEF1A1 PE=1 SV=1;sp|Q5VTE0|EF1A3_HUMAN Putative elongation factor 1-alpha-like 3 OS=Homo sapiens OX=9606 GN=EEF1A1P5 PE=5 SV=1;tr|A8K9C4|A8K9C4_HUMAN Elongation factor 1-alpha OS=	46	2	2	2	8.4	50.14	462	27.404	0	2	0	2	0	2	0	8.4	69822000	0	69822000	2792900	0	2792900
A0A5H1ZRQ2;Q59F66;A0A1X7SBZ2;Q92841;B4DZQ7;P17844;B4DNG2;J3KTA4;B5BUE6;B4DN41;A0A0U1RQJ0;A0A7I2V5F5;A0A7I2V2S0;A0A7I2V507;Q7Z2V5;Q59E92;A0A0G2JLI4	A0A5H1ZRQ2;Q59F66;A0A1X7SBZ2;Q92841;B4DZQ7	RNA helicase;RNA helicase (Fragment);	DDX17;	tr|A0A5H1ZRQ2|A0A5H1ZRQ2_HUMAN RNA helicase OS=Homo sapiens OX=9606 GN=DDX17 PE=1 SV=2;tr|Q59F66|Q59F66_HUMAN RNA helicase (Fragment) OS=Homo sapiens OX=9606 PE=2 SV=1;tr|A0A1X7SBZ2|A0A1X7SBZ2_HUMAN RNA helicase OS=Homo sapiens OX=9606 GN=DDX17 PE=1 SV=1;s	17	4	4	4	6.8	80.457	731	26.552	0	4	0	4	0	4	0	6.8	115590000	0	115590000	2819200	0	2819200
Q01105;A0A0C4DFV9;B2RCX0;A0A024R895;Q5VXV3;P0DME0	Q01105;A0A0C4DFV9;B2RCX0;A0A024R895;Q5VXV3;P0DME0	Protein SET;	SET;	sp|Q01105|SET_HUMAN Protein SET OS=Homo sapiens OX=9606 GN=SET PE=1 SV=3;tr|A0A0C4DFV9|A0A0C4DFV9_HUMAN Protein SET OS=Homo sapiens OX=9606 GN=SET PE=1 SV=1;tr|B2RCX0|B2RCX0_HUMAN cDNA, FLJ96345, Homo sapiens SET translocation (myeloid leukemia-associated)	6	4	4	4	19.3	33.488	290	26.217	0	4	0	4	0	4	0	19.3	246390000	0	246390000	22399000	0	22399000
Q13045;Q59H95;B4DIX0;J3KS54;K7EP37;K7EP27;J3QQQ2;B4DNA8	Q13045;Q59H95;B4DIX0;J3KS54	Protein flightless-1 homolog;Flightless I homolog variant (Fragment);	FLII;	sp|Q13045|FLII_HUMAN Protein flightless-1 homolog OS=Homo sapiens OX=9606 GN=FLII PE=1 SV=2;tr|Q59H95|Q59H95_HUMAN Flightless I homolog variant (Fragment) OS=Homo sapiens OX=9606 PE=2 SV=1;tr|B4DIX0|B4DIX0_HUMAN cDNA FLJ50778, highly similar to Protein fli	8	4	4	4	4.2	144.75	1269	25.096	0	4	0	4	0	4	0	4.2	107320000	0	107320000	1555300	0	1555300
P63104;E5RGE1;Q6LD62;E5RIR4;E9PD24;E7EVZ2;E7ESK7;D0PNI1;E7EX29	P63104;E5RGE1;Q6LD62;E5RIR4;E9PD24;E7EVZ2;E7ESK7;D0PNI1;E7EX29	14-3-3 protein zeta/delta;14-3-3 protein zeta/delta (Fragment);	YWHAZ;	sp|P63104|1433Z_HUMAN 14-3-3 protein zeta/delta OS=Homo sapiens OX=9606 GN=YWHAZ PE=1 SV=1;tr|E5RGE1|E5RGE1_HUMAN 14-3-3 protein zeta/delta (Fragment) OS=Homo sapiens OX=9606 GN=YWHAZ PE=1 SV=8;tr|Q6LD62|Q6LD62_HUMAN 14-3-3 protein protein ( cytosolic phos	9	1	1	1	5.7	27.745	245	24.673	0	1	0	1	0	1	0	5.7	18666000	0	18666000	982430	0	982430
P67809;Q6PKI6;Q7KZ24;H0Y449;P16989;Q9Y2T7;A0A0D9SEI8;Q59EB5;Q59HE1;A0A024RAV4;B2RCC2;A0A384MDP4;A0A024RAQ1	P67809;Q6PKI6;Q7KZ24;H0Y449;P16989;Q9Y2T7;A0A0D9SEI8;Q59EB5;Q59HE1;A0A024RAV4;B2RCC2;A0A384MDP4;A0A024RAQ1	Y-box-binding protein 1;YBX1 protein (Fragment);Nuclease sensitive element binding protein-1	YBX1;	sp|P67809|YBOX1_HUMAN Y-box-binding protein 1 OS=Homo sapiens OX=9606 GN=YBX1 PE=1 SV=3;tr|Q6PKI6|Q6PKI6_HUMAN YBX1 protein (Fragment) OS=Homo sapiens OX=9606 GN=YBX1 PE=2 SV=1;tr|Q7KZ24|Q7KZ24_HUMAN Nuclease sensitive element binding protein-1 OS=Homo sap	13	2	2	2	11.1	35.924	324	24.417	0	2	0	2	0	2	0	11.1	68393000	0	68393000	4885200	0	4885200
P62987;Q3MIH3;P0CG48;Q96MH4;F5H747;F5GXK7;J3QKN0;Q5PY61;Q5U5U6;Q9UFQ0;Q96C32;Q96H31;L8B4I8;Q5RKT7;A8K674;L8B4R0;L8B4J3;L8B4M0;L8B4Z6;Q66K58;L8B196;B2RDW1;P0CG47;Q59EM9;P62979;Q5UGI3;J3QS39;J3QTR3;M0R2S1;F5H6Q2;F5H2Z3;F5GYU3;A0A248RGE3;F5H265;B4DV12;F5H388;M0R1V7;A0A2R8Y422;Q8WYN9;M0R1M6;Q49A90;F5GZ39;J3QSA3	P62987;Q3MIH3;P0CG48;Q96MH4;F5H747;F5GXK7;J3QKN0;Q5PY61;Q5U5U6;Q9UFQ0;Q96C32;Q96H31;L8B4I8;Q5RKT7;A8K674;L8B4R0;L8B4J3;L8B4M0;L8B4Z6;Q66K58;L8B196;B2RDW1;P0CG47;Q59EM9;P62979;Q5UGI3;J3QS39;J3QTR3;M0R2S1;F5H6Q2;F5H2Z3;F5GYU3;A0A248RGE3;F5H265;B4DV12;F5H388;M0R1V7;A0A2R8Y422;Q8WYN9;M0R1M6;Q49A90	Ubiquitin-60S ribosomal protein L40;Ubiquitin A-52 residue ribosomal protein fusion product 1;	UBA52;	sp|P62987|RL40_HUMAN Ubiquitin-60S ribosomal protein L40 OS=Homo sapiens OX=9606 GN=UBA52 PE=1 SV=2;tr|Q3MIH3|Q3MIH3_HUMAN Ubiquitin A-52 residue ribosomal protein fusion product 1 OS=Homo sapiens OX=9606 GN=UBA52 PE=2 SV=1;sp|P0CG48|UBC_HUMAN Polyubiquiti	43	4	4	4	34.4	14.728	128	24.195	0	4	0	4	0	4	0	34.4	304630000	0	304630000	33848000	0	33848000
Q1ZYL5;F5H7S3;D9YZV7;H7BYY1;H0YKJ4;H0YK48;B7Z722;A0A494BZZ2;B7Z596;Q59GR8;H0YN06;Q07413	Q1ZYL5;F5H7S3;D9YZV7;H7BYY1;H0YKJ4;H0YK48;B7Z722;A0A494BZZ2;B7Z596;Q59GR8	Tropomyosin 1 alpha variant 6;Tropomyosin alpha-1 chain;Tropomyosin 1 (Alpha) isoform 6	;TPM1	tr|Q1ZYL5|Q1ZYL5_HUMAN Tropomyosin 1 alpha variant 6 OS=Homo sapiens OX=9606 PE=2 SV=1;tr|F5H7S3|F5H7S3_HUMAN Tropomyosin alpha-1 chain OS=Homo sapiens OX=9606 GN=TPM1 PE=1 SV=2;tr|D9YZV7|D9YZV7_HUMAN Tropomyosin 1 (Alpha) isoform 6 OS=Homo sapiens OX=9606	12	8	3	3	29.4	28.508	245	24.045	0	8	0	3	0	3	0	29.4	641740000	0	641740000	29170000	0	29170000
Q02543;M0R3D6;M0R1A7;M0R117;B4DM74;B2R4C0;M0R0P7;B4DM94;B4DUV3;Q53HD3;Q32XH3;Q76N54	Q02543;M0R3D6;M0R1A7;M0R117;B4DM74;B2R4C0;M0R0P7;B4DM94;B4DUV3;Q53HD3;Q32XH3	60S ribosomal protein L18a;60S ribosomal protein L18a (Fragment)	RPL18A;	sp|Q02543|RL18A_HUMAN 60S ribosomal protein L18a OS=Homo sapiens OX=9606 GN=RPL18A PE=1 SV=2;tr|M0R3D6|M0R3D6_HUMAN 60S ribosomal protein L18a (Fragment) OS=Homo sapiens OX=9606 GN=RPL18A PE=1 SV=1;tr|M0R1A7|M0R1A7_HUMAN 60S ribosomal protein L18a OS=Homo	12	4	4	4	25.6	20.762	176	23.527	0	4	0	4	0	4	0	25.6	267970000	0	267970000	20613000	0	20613000
P62701;Q96IR1;Q53HV1;B2R491;P22090;B7Z1M6;C9JEH7;A4FU11;Q496E4	P62701;Q96IR1;Q53HV1;B2R491	40S ribosomal protein S4, X isoform;RPS4X protein (Fragment);	RPS4X;	sp|P62701|RS4X_HUMAN 40S ribosomal protein S4, X isoform OS=Homo sapiens OX=9606 GN=RPS4X PE=1 SV=2;tr|Q96IR1|Q96IR1_HUMAN RPS4X protein (Fragment) OS=Homo sapiens OX=9606 GN=RPS4X PE=2 SV=2;tr|Q53HV1|Q53HV1_HUMAN Ribosomal protein S4, X-linked X isoform v	9	3	3	3	13.7	29.597	263	22.082	0	3	0	3	0	3	0	13.7	215490000	0	215490000	10261000	0	10261000
P62753;A2A3R5;Q96DV6;A2A3R6;Q9BZU1	P62753;A2A3R5;Q96DV6;A2A3R6	40S ribosomal protein S6	RPS6;	sp|P62753|RS6_HUMAN 40S ribosomal protein S6 OS=Homo sapiens OX=9606 GN=RPS6 PE=1 SV=1;tr|A2A3R5|A2A3R5_HUMAN 40S ribosomal protein S6 OS=Homo sapiens OX=9606 GN=RPS6 PE=1 SV=1;tr|Q96DV6|Q96DV6_HUMAN 40S ribosomal protein S6 OS=Homo sapiens OX=9606 GN=RPS6	5	3	3	3	12	28.68	249	21.766	0	3	0	3	0	3	0	12	609700000	0	609700000	46900000	0	46900000
O75533;A0JLT9;Q32Q20;A0PJH5;Q7Z497	O75533;A0JLT9;Q32Q20;A0PJH5;Q7Z497	Splicing factor 3B subunit 1;SF3B1 protein (Fragment)	SF3B1;	sp|O75533|SF3B1_HUMAN Splicing factor 3B subunit 1 OS=Homo sapiens OX=9606 GN=SF3B1 PE=1 SV=3;tr|A0JLT9|A0JLT9_HUMAN SF3B1 protein (Fragment) OS=Homo sapiens OX=9606 GN=SF3B1 PE=2 SV=1;tr|Q32Q20|Q32Q20_HUMAN SF3B1 protein (Fragment) OS=Homo sapiens OX=9606	5	1	1	1	1.2	145.83	1304	21.163	0	1	0	1	0	1	0	1.2	13272000	0	13272000	181810	0	181810
P61978;Q5T6W2;B4DUQ1;A0A024R228;Q5EC54;B4DFF1	P61978;Q5T6W2;B4DUQ1;A0A024R228;Q5EC54;B4DFF1	Heterogeneous nuclear ribonucleoprotein K;Heterogeneous nuclear ribonucleoprotein K (Fragment);	HNRNPK;	sp|P61978|HNRPK_HUMAN Heterogeneous nuclear ribonucleoprotein K OS=Homo sapiens OX=9606 GN=HNRNPK PE=1 SV=1;tr|Q5T6W2|Q5T6W2_HUMAN Heterogeneous nuclear ribonucleoprotein K (Fragment) OS=Homo sapiens OX=9606 GN=HNRNPK PE=1 SV=1;tr|B4DUQ1|B4DUQ1_HUMAN Heter	6	3	3	3	8.9	50.976	463	20.763	0	3	0	3	0	3	0	8.9	237630000	0	237630000	9139800	0	9139800
P62424;Q5T8U3;Q9BY74;Q5T8U2	P62424;Q5T8U3	60S ribosomal protein L7a;60S ribosomal protein L7a (Fragment)	RPL7A	sp|P62424|RL7A_HUMAN 60S ribosomal protein L7a OS=Homo sapiens OX=9606 GN=RPL7A PE=1 SV=2;tr|Q5T8U3|Q5T8U3_HUMAN 60S ribosomal protein L7a (Fragment) OS=Homo sapiens OX=9606 GN=RPL7A PE=1 SV=1	4	3	3	3	14.3	29.995	266	20.54	0	3	0	3	0	3	0	14.3	712460000	0	712460000	54804000	0	54804000
P62263;A0A2R8Y811;E5RH77	P62263;A0A2R8Y811;E5RH77	40S ribosomal protein S14;40S ribosomal protein S14 (Fragment)	RPS14;	sp|P62263|RS14_HUMAN 40S ribosomal protein S14 OS=Homo sapiens OX=9606 GN=RPS14 PE=1 SV=3;tr|A0A2R8Y811|A0A2R8Y811_HUMAN 40S ribosomal protein S14 (Fragment) OS=Homo sapiens OX=9606 GN=RPS14 PE=1 SV=1;tr|E5RH77|E5RH77_HUMAN 40S ribosomal protein S14 OS=Hom	3	2	2	2	15.9	16.273	151	20.13	0	2	0	2	0	2	0	15.9	467310000	0	467310000	77886000	0	77886000
K7EK57;Q5MNZ9;G5EA37;B4DX63;A0A024R8L5	K7EK57;Q5MNZ9;G5EA37;B4DX63;A0A024R8L5	WD repeat domain phosphoinositide-interacting protein 1;	WIPI1;	tr|K7EK57|K7EK57_HUMAN WD repeat domain phosphoinositide-interacting protein 1 OS=Homo sapiens OX=9606 GN=WIPI1 PE=1 SV=1;sp|Q5MNZ9|WIPI1_HUMAN WD repeat domain phosphoinositide-interacting protein 1 OS=Homo sapiens OX=9606 GN=WIPI1 PE=1 SV=3;tr|G5EA37|G5E	5	3	3	3	9.5	41.089	369	19.982	0	3	0	3	0	3	0	9.5	254580000	0	254580000	18184000	0	18184000
P62081;Q59FS3;A0A2R8Y623;B5MCP9	P62081;Q59FS3;A0A2R8Y623;B5MCP9	40S ribosomal protein S7;40S ribosomal protein S7 (Fragment)	RPS7;	sp|P62081|RS7_HUMAN 40S ribosomal protein S7 OS=Homo sapiens OX=9606 GN=RPS7 PE=1 SV=1;tr|Q59FS3|Q59FS3_HUMAN 40S ribosomal protein S7 (Fragment) OS=Homo sapiens OX=9606 PE=2 SV=1;tr|A0A2R8Y623|A0A2R8Y623_HUMAN 40S ribosomal protein S7 (Fragment) OS=Homo s	4	2	2	2	17	22.127	194	19.561	0	2	0	2	0	2	0	17	123210000	0	123210000	12321000	0	12321000
P49411;A0A384ME17	P49411;A0A384ME17	Elongation factor Tu, mitochondrial;Elongation factor Tu	TUFM	sp|P49411|EFTU_HUMAN Elongation factor Tu, mitochondrial OS=Homo sapiens OX=9606 GN=TUFM PE=1 SV=2;tr|A0A384ME17|A0A384ME17_HUMAN Elongation factor Tu OS=Homo sapiens OX=9606 GN=TUFM PE=1 SV=1	2	3	3	3	8.2	49.541	452	19.532	0	3	0	3	0	3	0	8.2	174700000	0	174700000	5459200	0	5459200
P13611;D6RGZ6;A0A024RAL1;A0A024RAQ9;Q59FG9;Q86W61;B7Z638;E9PF17;A0A024RAP3;Q6MZK8	P13611;D6RGZ6;A0A024RAL1;A0A024RAQ9;Q59FG9;Q86W61;B7Z638;E9PF17;A0A024RAP3;Q6MZK8	Versican core protein;Versican core protein (Fragment);	VCAN;	sp|P13611|CSPG2_HUMAN Versican core protein OS=Homo sapiens OX=9606 GN=VCAN PE=1 SV=3;tr|D6RGZ6|D6RGZ6_HUMAN Versican core protein (Fragment) OS=Homo sapiens OX=9606 GN=VCAN PE=1 SV=1;tr|A0A024RAL1|A0A024RAL1_HUMAN Chondroitin sulfate proteoglycan 2 (Versi	10	2	2	2	0.7	372.82	3396	19.522	0	2	0	2	0	2	0	0.7	109980000	0	109980000	753260	0	753260
P09497;A0A024R7S3;H0Y9Q6;D6RJD1	P09497;A0A024R7S3	Clathrin light chain B;Clathrin light chain	CLTB	sp|P09497|CLCB_HUMAN Clathrin light chain B OS=Homo sapiens OX=9606 GN=CLTB PE=1 SV=1;tr|A0A024R7S3|A0A024R7S3_HUMAN Clathrin light chain OS=Homo sapiens OX=9606 GN=CLTB PE=3 SV=1	4	3	3	3	11.4	25.19	229	19.32	0	3	0	3	0	3	0	11.4	236170000	0	236170000	23617000	0	23617000
P40429;A0A7I2V5L3;Q9BSQ6;Q5QTS3;Q53H34;A0A384ME37;M0QYS1;Q8J015;B4DNC8;A0A7I2V2L9;Q6NVV1	P40429;A0A7I2V5L3;Q9BSQ6;Q5QTS3;Q53H34;A0A384ME37;M0QYS1;Q8J015;B4DNC8;A0A7I2V2L9;Q6NVV1	60S ribosomal protein L13a;	RPL13A;	sp|P40429|RL13A_HUMAN 60S ribosomal protein L13a OS=Homo sapiens OX=9606 GN=RPL13A PE=1 SV=2;tr|A0A7I2V5L3|A0A7I2V5L3_HUMAN 60S ribosomal protein L13a OS=Homo sapiens OX=9606 GN=RPL13A PE=1 SV=1;tr|Q9BSQ6|Q9BSQ6_HUMAN 60S ribosomal protein L13a (Fragment)	11	2	2	2	11.3	23.577	203	19.069	0	2	0	2	0	2	0	11.3	250880000	0	250880000	14758000	0	14758000
Q9UPQ0;Q6N054;B7Z5G6;B7Z656;B7Z3F1;B7Z3G0;B7Z5Q8;E7EPK0;E9PDJ9;B7Z2J4;H0Y8P3;D6RD46;G5EA03	Q9UPQ0;Q6N054;B7Z5G6;B7Z656;B7Z3F1;B7Z3G0;B7Z5Q8;E7EPK0;E9PDJ9;B7Z2J4;H0Y8P3;D6RD46;G5EA03	LIM and calponin homology domains-containing protein 1;Uncharacterized protein DKFZp686G03277 (Fragment);	LIMCH1;DKFZp686G03277;	sp|Q9UPQ0|LIMC1_HUMAN LIM and calponin homology domains-containing protein 1 OS=Homo sapiens OX=9606 GN=LIMCH1 PE=1 SV=4;tr|Q6N054|Q6N054_HUMAN Uncharacterized protein DKFZp686G03277 (Fragment) OS=Homo sapiens OX=9606 GN=DKFZp686G03277 PE=2 SV=1;tr|B7Z5G6|	13	1	1	1	1.1	121.87	1083	18.941	0	1	0	1	0	1	0	1.1	11808000	0	11808000	173640	0	173640
P98082;B2RAW0;A0A024R036;B4DNN1;D6REB1;D6RIA5;D6RFF7	P98082;B2RAW0;A0A024R036;B4DNN1	Disabled homolog 2;cDNA, FLJ95154, highly similar to Homo sapiens disabled homolog 2, mitogen-responsive phosphoprotein (Drosophila) (DAB2), mRNA	DAB2;	sp|P98082|DAB2_HUMAN Disabled homolog 2 OS=Homo sapiens OX=9606 GN=DAB2 PE=1 SV=3;tr|B2RAW0|B2RAW0_HUMAN cDNA, FLJ95154, highly similar to Homo sapiens disabled homolog 2, mitogen-responsive phosphoprotein (Drosophila) (DAB2), mRNA OS=Homo sapiens OX=9606	7	3	3	3	5.1	82.447	770	18.763	0	3	0	3	0	3	0	5.1	68183000	0	68183000	1948100	0	1948100
P46776;E9PJD9;Q6NZ52;Q9BQQ5;E9PLL6;E9PLX7	P46776;E9PJD9;Q6NZ52;Q9BQQ5;E9PLL6;E9PLX7	60S ribosomal protein L27a	RPL27A;	sp|P46776|RL27A_HUMAN 60S ribosomal protein L27a OS=Homo sapiens OX=9606 GN=RPL27A PE=1 SV=2;tr|E9PJD9|E9PJD9_HUMAN 60S ribosomal protein L27a OS=Homo sapiens OX=9606 GN=RPL27A PE=1 SV=1;tr|Q6NZ52|Q6NZ52_HUMAN 60S ribosomal protein L27a OS=Homo sapiens OX=	6	3	3	3	20.9	16.561	148	18.393	0	3	0	3	0	3	0	20.9	693090000	0	693090000	86637000	0	86637000
Q96KG9;E9PPN3;E9PS17;E9PK59;H0YCI6;A0A0A0MQX4	Q96KG9;E9PPN3;E9PS17;E9PK59	N-terminal kinase-like protein	SCYL1;	sp|Q96KG9|SCYL1_HUMAN N-terminal kinase-like protein OS=Homo sapiens OX=9606 GN=SCYL1 PE=1 SV=1;tr|E9PPN3|E9PPN3_HUMAN N-terminal kinase-like protein OS=Homo sapiens OX=9606 GN=SCYL1 PE=1 SV=1;tr|E9PS17|E9PS17_HUMAN N-terminal kinase-like protein OS=Homo s	6	3	3	3	3.8	89.63	808	18.157	0	3	0	3	0	3	0	3.8	112110000	0	112110000	2802800	0	2802800
P08238;B4DMA2;A0A024RD80;Q6PK50;Q2VPJ6;B4DGL0;Q58FF8;Q58FF7;Q58FF6;O14942;G3V2J8;B4DTA5;Q86SX1;Q9H6X9;A8K3W9;Q86U12	P08238;B4DMA2;A0A024RD80;Q6PK50;Q2VPJ6;B4DGL0	Heat shock protein HSP 90-beta;cDNA FLJ54023, highly similar to Heat shock protein HSP 90-beta;	HSP90AB1;	sp|P08238|HS90B_HUMAN Heat shock protein HSP 90-beta OS=Homo sapiens OX=9606 GN=HSP90AB1 PE=1 SV=4;tr|B4DMA2|B4DMA2_HUMAN cDNA FLJ54023, highly similar to Heat shock protein HSP 90-beta OS=Homo sapiens OX=9606 PE=2 SV=1;tr|A0A024RD80|A0A024RD80_HUMAN Heat	16	3	3	1	5.2	83.263	724	18.113	0	3	0	3	0	1	0	5.2	89359000	0	89359000	2351600	0	2351600
Q9NQX4;H0YMK3;B4DVH2;H0YM93;B4E268;Q9P0E7	Q9NQX4;H0YMK3;B4DVH2	Unconventional myosin-Vc;cDNA FLJ57610, highly similar to Myosin-5C	MYO5C;	sp|Q9NQX4|MYO5C_HUMAN Unconventional myosin-Vc OS=Homo sapiens OX=9606 GN=MYO5C PE=1 SV=2;tr|H0YMK3|H0YMK3_HUMAN Unconventional myosin-Vc OS=Homo sapiens OX=9606 GN=MYO5C PE=1 SV=1;tr|B4DVH2|B4DVH2_HUMAN cDNA FLJ57610, highly similar to Myosin-5C OS=Homo s	6	6	3	3	5.1	202.81	1742	17.855	0	6	0	3	0	3	0	5.1	53858000	0	53858000	452590	0	452590
Q9P0K7;B4DNL3	Q9P0K7;B4DNL3	Ankycorbin;cDNA FLJ53145, highly similar to Ankycorbin (Fragment)	RAI14;	sp|Q9P0K7|RAI14_HUMAN Ankycorbin OS=Homo sapiens OX=9606 GN=RAI14 PE=1 SV=2;tr|B4DNL3|B4DNL3_HUMAN cDNA FLJ53145, highly similar to Ankycorbin (Fragment) OS=Homo sapiens OX=9606 PE=2 SV=1	2	2	2	2	2.6	110.04	980	17.698	0	2	0	2	0	2	0	2.6	32960000	0	32960000	484700	0	484700
P22695;H3BRG4;H3BP04;H3BSJ9	P22695;H3BRG4;H3BP04;H3BSJ9	Cytochrome b-c1 complex subunit 2, mitochondrial;	UQCRC2;	sp|P22695|QCR2_HUMAN Cytochrome b-c1 complex subunit 2, mitochondrial OS=Homo sapiens OX=9606 GN=UQCRC2 PE=1 SV=3;tr|H3BRG4|H3BRG4_HUMAN Cytochrome b-c1 complex subunit 2, mitochondrial OS=Homo sapiens OX=9606 GN=UQCRC2 PE=1 SV=1;tr|H3BP04|H3BP04_HUMAN Cyt	4	2	2	2	6.4	48.442	453	16.839	0	2	0	2	0	2	0	6.4	60884000	0	60884000	2647100	0	2647100
P62280;M0R1H5;M0QZC5	P62280;M0R1H5;M0QZC5	40S ribosomal protein S11	RPS11;	sp|P62280|RS11_HUMAN 40S ribosomal protein S11 OS=Homo sapiens OX=9606 GN=RPS11 PE=1 SV=3;tr|M0R1H5|M0R1H5_HUMAN 40S ribosomal protein S11 OS=Homo sapiens OX=9606 GN=RPS11 PE=1 SV=1;tr|M0QZC5|M0QZC5_HUMAN 40S ribosomal protein S11 OS=Homo sapiens OX=9606 G	3	2	2	2	17.7	18.431	158	16.353	0	2	0	2	0	2	0	17.7	205560000	0	205560000	20556000	0	20556000
O94973;A0A0G2JQM1;A0A0G2JS82;B7Z5S9;Q8N2F8;B3KMI7;A0A0G2JRF9;A0A0G2JQA4;E9PR62	O94973;A0A0G2JQM1;A0A0G2JS82;B7Z5S9;Q8N2F8	AP-2 complex subunit alpha-2;AP-2 complex subunit alpha-2 (Fragment);	AP2A2;	sp|O94973|AP2A2_HUMAN AP-2 complex subunit alpha-2 OS=Homo sapiens OX=9606 GN=AP2A2 PE=1 SV=2;tr|A0A0G2JQM1|A0A0G2JQM1_HUMAN AP-2 complex subunit alpha-2 (Fragment) OS=Homo sapiens OX=9606 GN=AP2A2 PE=1 SV=1;tr|A0A0G2JS82|A0A0G2JS82_HUMAN AP-2 complex subu	9	3	2	2	3.7	103.96	939	15.841	0	3	0	2	0	2	0	3.7	69903000	0	69903000	1205200	0	1205200
P36578;B4DFI6;Q53G74;Q59GY2;B4DP82;H3BTP7;H3BU31;B4DMJ2;H3BM89;B4DMJ6	P36578;B4DFI6;Q53G74;Q59GY2;B4DP82;H3BTP7;H3BU31;B4DMJ2;H3BM89;B4DMJ6	60S ribosomal protein L4;60S ribosomal protein L4 (Fragment)	RPL4;	sp|P36578|RL4_HUMAN 60S ribosomal protein L4 OS=Homo sapiens OX=9606 GN=RPL4 PE=1 SV=5;tr|B4DFI6|B4DFI6_HUMAN 60S ribosomal protein L4 OS=Homo sapiens OX=9606 PE=2 SV=1;tr|Q53G74|Q53G74_HUMAN 60S ribosomal protein L4 (Fragment) OS=Homo sapiens OX=9606 PE=2	10	2	2	2	8.4	47.697	427	15.797	0	2	0	2	0	2	0	8.4	316450000	0	316450000	11720000	0	11720000
Q14257;H0YL43	Q14257;H0YL43	Reticulocalbin-2;Reticulocalbin-2 (Fragment)	RCN2	sp|Q14257|RCN2_HUMAN Reticulocalbin-2 OS=Homo sapiens OX=9606 GN=RCN2 PE=1 SV=1;tr|H0YL43|H0YL43_HUMAN Reticulocalbin-2 (Fragment) OS=Homo sapiens OX=9606 GN=RCN2 PE=1 SV=1	2	2	2	2	10.7	36.876	317	15.662	0	2	0	2	0	2	0	10.7	54507000	0	54507000	3633800	0	3633800
P50914;Q6IPH7;E7EPB3;A0PJ62;B7Z6S8;A8K3Q9;A8K7N0	P50914;Q6IPH7;E7EPB3;A0PJ62;B7Z6S8;A8K3Q9;A8K7N0	60S ribosomal protein L14	RPL14;	sp|P50914|RL14_HUMAN 60S ribosomal protein L14 OS=Homo sapiens OX=9606 GN=RPL14 PE=1 SV=4;tr|Q6IPH7|Q6IPH7_HUMAN 60S ribosomal protein L14 OS=Homo sapiens OX=9606 GN=RPL14 PE=1 SV=1;tr|E7EPB3|E7EPB3_HUMAN 60S ribosomal protein L14 OS=Homo sapiens OX=9606 G	7	2	2	2	9.3	23.432	215	15.526	0	2	0	2	0	2	0	9.3	205280000	0	205280000	17107000	0	17107000
P31942;A0A024QZP1;B4DHY1;Q53F48;A0A024QZK8	P31942;A0A024QZP1;B4DHY1;Q53F48;A0A024QZK8	Heterogeneous nuclear ribonucleoprotein H3;Heterogeneous nuclear ribonucleoprotein H3 (2H9), isoform CRA_b;	HNRNPH3;HNRPH3;	sp|P31942|HNRH3_HUMAN Heterogeneous nuclear ribonucleoprotein H3 OS=Homo sapiens OX=9606 GN=HNRNPH3 PE=1 SV=2;tr|A0A024QZP1|A0A024QZP1_HUMAN Heterogeneous nuclear ribonucleoprotein H3 (2H9), isoform CRA_b OS=Homo sapiens OX=9606 GN=HNRPH3 PE=4 SV=1;tr|B4DH	5	1	1	1	4.9	36.926	346	15.265	0	1	0	1	0	1	0	4.9	105260000	0	105260000	5262900	0	5262900
P26373;H3BTH3;B4DGL7;J3QSB4;Q6NZ55;A8K4C8	P26373;H3BTH3;B4DGL7;J3QSB4;Q6NZ55;A8K4C8	60S ribosomal protein L13;	RPL13;	sp|P26373|RL13_HUMAN 60S ribosomal protein L13 OS=Homo sapiens OX=9606 GN=RPL13 PE=1 SV=4;tr|H3BTH3|H3BTH3_HUMAN 60S ribosomal protein L13 OS=Homo sapiens OX=9606 GN=RPL13 PE=1 SV=1;tr|B4DGL7|B4DGL7_HUMAN cDNA FLJ52458, weakly similar to 60S ribosomal prot	6	1	1	1	4.7	24.261	211	15.251	0	1	0	1	0	1	0	4.7	61038000	0	61038000	4695200	0	4695200
P84098;J3QR09;J3KTE4;A0A7I2YQG2;A0A7I2V638;A0A7I2V4U6;A0A7I2V2L0;A0A7I2V512;Q8IWR8;Q53G49	P84098;J3QR09;J3KTE4;A0A7I2YQG2;A0A7I2V638;A0A7I2V4U6;A0A7I2V2L0;A0A7I2V512;Q8IWR8;Q53G49	60S ribosomal protein L19;Ribosomal protein L19	RPL19	sp|P84098|RL19_HUMAN 60S ribosomal protein L19 OS=Homo sapiens OX=9606 GN=RPL19 PE=1 SV=1;tr|J3QR09|J3QR09_HUMAN Ribosomal protein L19 OS=Homo sapiens OX=9606 GN=RPL19 PE=1 SV=1;tr|J3KTE4|J3KTE4_HUMAN Ribosomal protein L19 OS=Homo sapiens OX=9606 GN=RPL19	10	2	2	2	13.8	23.466	196	14.608	0	2	0	2	0	2	0	13.8	196620000	0	196620000	21847000	0	21847000
P46782;M0QZN2;M0R0F0;Q53G25;A0A024R4Q8;M0R0R2	P46782;M0QZN2;M0R0F0;Q53G25;A0A024R4Q8;M0R0R2	40S ribosomal protein S5;40S ribosomal protein S5 (Fragment)	RPS5;	sp|P46782|RS5_HUMAN 40S ribosomal protein S5 OS=Homo sapiens OX=9606 GN=RPS5 PE=1 SV=4;tr|M0QZN2|M0QZN2_HUMAN 40S ribosomal protein S5 OS=Homo sapiens OX=9606 GN=RPS5 PE=1 SV=1;tr|M0R0F0|M0R0F0_HUMAN 40S ribosomal protein S5 (Fragment) OS=Homo sapiens OX=9	6	2	2	2	15.7	22.876	204	14.525	0	2	0	2	0	2	0	15.7	156290000	0	156290000	15629000	0	15629000
P32969;B4E1M5;B4DLV8;D6RAN4;Q53Z07;REV__A0A2R8YDK3;H0Y9V9;REV__B4DZN5;Q2NKY6;REV__A0A2R8YFQ3;A0A2R8Y5Y7;REV__B4DHM1;REV__A0A2R8Y4R7;REV__A0A2R8Y6L6;REV__O75648	P32969;B4E1M5;B4DLV8;D6RAN4;Q53Z07;REV__A0A2R8YDK3;H0Y9V9;REV__B4DZN5;Q2NKY6;REV__A0A2R8YFQ3;A0A2R8Y5Y7;REV__B4DHM1;REV__A0A2R8Y4R7;REV__A0A2R8Y6L6;REV__O75648	60S ribosomal protein L9	RPL9;	sp|P32969|RL9_HUMAN 60S ribosomal protein L9 OS=Homo sapiens OX=9606 GN=RPL9 PE=1 SV=1;tr|B4E1M5|B4E1M5_HUMAN 60S ribosomal protein L9 OS=Homo sapiens OX=9606 PE=2 SV=1;tr|B4DLV8|B4DLV8_HUMAN 60S ribosomal protein L9 OS=Homo sapiens OX=9606 GN=RPL9 PE=2 SV	15	2	2	2	13	21.863	192	14.237	0	2	0	2	0	2	0	13	159280000	0	159280000	14480000	0	14480000
P46781;F2Z3C0;A8MXK4;B5MCT8;C9JM19;B7Z732;A0A024R4M0	P46781;F2Z3C0;A8MXK4;B5MCT8;C9JM19;B7Z732;A0A024R4M0	40S ribosomal protein S9	RPS9;	sp|P46781|RS9_HUMAN 40S ribosomal protein S9 OS=Homo sapiens OX=9606 GN=RPS9 PE=1 SV=3;tr|F2Z3C0|F2Z3C0_HUMAN 40S ribosomal protein S9 OS=Homo sapiens OX=9606 GN=RPS9 PE=1 SV=1;tr|A8MXK4|A8MXK4_HUMAN 40S ribosomal protein S9 OS=Homo sapiens OX=9606 GN=RPS9	7	2	2	2	9.8	22.591	194	14.048	0	2	0	2	0	2	0	9.8	279290000	0	279290000	19949000	0	19949000
Q7Z2W4;Q05DV5;A0A7P0T8C6;A0A514C937;C9J6P4;H7C5K1;A8K9U6	Q7Z2W4;Q05DV5;A0A7P0T8C6;A0A514C937;C9J6P4;H7C5K1;A8K9U6	Zinc finger CCCH-type antiviral protein 1;ZC3HAV1 protein (Fragment);	ZC3HAV1;	sp|Q7Z2W4|ZCCHV_HUMAN Zinc finger CCCH-type antiviral protein 1 OS=Homo sapiens OX=9606 GN=ZC3HAV1 PE=1 SV=3;tr|Q05DV5|Q05DV5_HUMAN ZC3HAV1 protein (Fragment) OS=Homo sapiens OX=9606 GN=ZC3HAV1 PE=2 SV=1;tr|A0A7P0T8C6|A0A7P0T8C6_HUMAN Zinc finger CCCH-type	7	2	2	2	3.7	101.43	902	13.856	0	2	0	2	0	2	0	3.7	35454000	0	35454000	537190	0	537190
O43390;A0A6Q8PHG0;B4DMD1;Q0VGD6;Q6MZS5;B2R7W4;A0A7I2V2F0;A0A7I2V4J0;F6UXX1;A0A6Q8PEX7;A0A6Q8PH31;A0A7I2V5Q6;A0A6Q8PH35;B4DT28;B4DMB1	O43390;A0A6Q8PHG0;B4DMD1;Q0VGD6;Q6MZS5;B2R7W4;A0A7I2V2F0;A0A7I2V4J0;F6UXX1;A0A6Q8PEX7;A0A6Q8PH31;A0A7I2V5Q6;A0A6Q8PH35;B4DT28;B4DMB1	Heterogeneous nuclear ribonucleoprotein R;Heterogeneous nuclear ribonucleoprotein R (Fragment);	HNRNPR;	sp|O43390|HNRPR_HUMAN Heterogeneous nuclear ribonucleoprotein R OS=Homo sapiens OX=9606 GN=HNRNPR PE=1 SV=1;tr|A0A6Q8PHG0|A0A6Q8PHG0_HUMAN Heterogeneous nuclear ribonucleoprotein R (Fragment) OS=Homo sapiens OX=9606 GN=HNRNPR PE=4 SV=1;tr|B4DMD1|B4DMD1_HUM	15	2	2	1	3.9	70.942	633	13.544	0	2	0	2	0	1	0	3.9	127950000	0	127950000	3120700	0	3120700
O00267;B4DJK4;B4E0Q4;B4DZJ7	O00267;B4DJK4;B4E0Q4;B4DZJ7	Transcription elongation factor SPT5;cDNA FLJ54005, highly similar to Transcription elongation factor SPT5;	SUPT5H;	sp|O00267|SPT5H_HUMAN Transcription elongation factor SPT5 OS=Homo sapiens OX=9606 GN=SUPT5H PE=1 SV=1;tr|B4DJK4|B4DJK4_HUMAN cDNA FLJ54005, highly similar to Transcription elongation factor SPT5 OS=Homo sapiens OX=9606 PE=2 SV=1;tr|B4E0Q4|B4E0Q4_HUMAN DRB	4	1	1	1	1.7	121	1087	13.499	0	1	0	1	0	1	0	1.7	19217000	0	19217000	337140	0	337140
P52272;M0R0Y6;M0QYQ7;M0R0N3;M0R019;M0R2T0;B4DEG4;A0A087X0X3	P52272;M0R0Y6;M0QYQ7;M0R0N3;M0R019;M0R2T0;B4DEG4;A0A087X0X3	Heterogeneous nuclear ribonucleoprotein M;	HNRNPM;	sp|P52272|HNRPM_HUMAN Heterogeneous nuclear ribonucleoprotein M OS=Homo sapiens OX=9606 GN=HNRNPM PE=1 SV=3;tr|M0R0Y6|M0R0Y6_HUMAN Heterogeneous nuclear ribonucleoprotein M OS=Homo sapiens OX=9606 GN=HNRNPM PE=1 SV=1;tr|M0QYQ7|M0QYQ7_HUMAN Heterogeneous nu	8	1	1	1	2.2	77.515	730	13.111	0	1	0	1	0	1	0	2.2	47499000	0	47499000	863610	0	863610
Q92614;A0A0D9SFK2;A0A024QZ63;B4DZ32;B4DYM1	Q92614;A0A0D9SFK2;A0A024QZ63;B4DZ32;B4DYM1	Unconventional myosin-XVIIIa;	MYO18A;	sp|Q92614|MY18A_HUMAN Unconventional myosin-XVIIIa OS=Homo sapiens OX=9606 GN=MYO18A PE=1 SV=3;tr|A0A0D9SFK2|A0A0D9SFK2_HUMAN Unconventional myosin-XVIIIa OS=Homo sapiens OX=9606 GN=MYO18A PE=1 SV=1;tr|A0A024QZ63|A0A024QZ63_HUMAN HCG27198, isoform CRA_c OS	5	2	2	2	1.7	233.11	2054	13.011	0	2	0	2	0	2	0	1.7	30941000	0	30941000	224210	0	224210
Q02978;I3L1P8;Q6IBH0	Q02978;I3L1P8;Q6IBH0	Mitochondrial 2-oxoglutarate/malate carrier protein;Mitochondrial 2-oxoglutarate/malate carrier protein (Fragment);	SLC25A11;	sp|Q02978|M2OM_HUMAN Mitochondrial 2-oxoglutarate/malate carrier protein OS=Homo sapiens OX=9606 GN=SLC25A11 PE=1 SV=3;tr|I3L1P8|I3L1P8_HUMAN Mitochondrial 2-oxoglutarate/malate carrier protein (Fragment) OS=Homo sapiens OX=9606 GN=SLC25A11 PE=1 SV=1;tr|Q6	3	2	2	2	8	34.061	314	12.944	0	2	0	2	0	2	0	8	10208000	0	10208000	537260	0	537260
D3DTH7	D3DTH7	Myosin IC, isoform CRA_a	MYO1C	tr|D3DTH7|D3DTH7_HUMAN Myosin IC, isoform CRA_a OS=Homo sapiens OX=9606 GN=MYO1C PE=3 SV=1	1	19	1	1	29.8	98.933	862	12.902	0	19	0	1	0	1	0	29.8	369720000	0	369720000	6722300	0	6722300
Q07955;Q59FA2;J3KTL2;J3QQV5;J3KSW7;A0A2I7N9Y9;J3KSR8;B7Z570;A8K1L8	Q07955;Q59FA2;J3KTL2;J3QQV5;J3KSW7;A0A2I7N9Y9;J3KSR8;B7Z570;A8K1L8	Serine/arginine-rich splicing factor 1;Serine/arginine-rich splicing factor 1 (Fragment);	SRSF1;	sp|Q07955|SRSF1_HUMAN Serine/arginine-rich splicing factor 1 OS=Homo sapiens OX=9606 GN=SRSF1 PE=1 SV=2;tr|Q59FA2|Q59FA2_HUMAN Serine/arginine-rich splicing factor 1 (Fragment) OS=Homo sapiens OX=9606 PE=2 SV=1;tr|J3KTL2|J3KTL2_HUMAN Serine/arginine-rich s	9	2	2	2	10.5	27.744	248	12.795	0	2	0	2	0	2	0	10.5	72807000	0	72807000	4853800	0	4853800
P21333;A0A087WWY3;A0A7I2V3E6;F8WE98;A0A7P0NMY4;A6NDY9;Q60FE6;Q60FE5	P21333;A0A087WWY3;A0A7I2V3E6;F8WE98;A0A7P0NMY4;A6NDY9;Q60FE6;Q60FE5	Filamin-A;	FLNA;	sp|P21333|FLNA_HUMAN Filamin-A OS=Homo sapiens OX=9606 GN=FLNA PE=1 SV=4;tr|A0A087WWY3|A0A087WWY3_HUMAN Filamin-A OS=Homo sapiens OX=9606 GN=FLNA PE=1 SV=2;tr|A0A7I2V3E6|A0A7I2V3E6_HUMAN Filamin-A OS=Homo sapiens OX=9606 GN=FLNA PE=1 SV=1;tr|F8WE98|F8WE98_	8	2	2	2	1.1	280.74	2647	12.557	0	2	0	2	0	2	0	1.1	33049000	0	33049000	218870	0	218870
P17987;F5H7Y1;F5H136;E7ERF2	P17987;F5H7Y1;F5H136;E7ERF2	T-complex protein 1 subunit alpha;T-complex protein 1 subunit alpha (Fragment);	TCP1;	sp|P17987|TCPA_HUMAN T-complex protein 1 subunit alpha OS=Homo sapiens OX=9606 GN=TCP1 PE=1 SV=1;tr|F5H7Y1|F5H7Y1_HUMAN T-complex protein 1 subunit alpha (Fragment) OS=Homo sapiens OX=9606 GN=TCP1 PE=1 SV=1;tr|F5H136|F5H136_HUMAN T-complex protein 1 subuni	4	1	1	1	2.7	60.343	556	12.461	0	1	0	1	0	1	0	2.7	11565000	0	11565000	330440	0	330440
P18077;C9K025;F8WBS5;F8WB72	P18077;C9K025;F8WBS5;F8WB72	60S ribosomal protein L35a;60S ribosomal protein L35a (Fragment)	RPL35A;	sp|P18077|RL35A_HUMAN 60S ribosomal protein L35a OS=Homo sapiens OX=9606 GN=RPL35A PE=1 SV=2;tr|C9K025|C9K025_HUMAN 60S ribosomal protein L35a (Fragment) OS=Homo sapiens OX=9606 GN=RPL35A PE=1 SV=1;tr|F8WBS5|F8WBS5_HUMAN 60S ribosomal protein L35a OS=Homo	4	2	2	2	17.3	12.538	110	12.404	0	2	0	2	0	2	0	17.3	159630000	0	159630000	17737000	0	17737000
P05388;F8VS58;A8K4Z4;Q53HW2;Q53HK9;F8VWS0;Q6NSF2;F8VU65;F8VWV4;Q8NHW5;G3V210;F8VRK7;F8VPE8;F8VQY6;A0A024RBS2;F8VZS0;F8VW21	P05388;F8VS58;A8K4Z4;Q53HW2;Q53HK9;F8VWS0;Q6NSF2;F8VU65;F8VWV4;Q8NHW5;G3V210;F8VRK7;F8VPE8;F8VQY6;A0A024RBS2;F8VZS0;F8VW21	60S acidic ribosomal protein P0;60S acidic ribosomal protein P0 (Fragment);	RPLP0;	sp|P05388|RLA0_HUMAN 60S acidic ribosomal protein P0 OS=Homo sapiens OX=9606 GN=RPLP0 PE=1 SV=1;tr|F8VS58|F8VS58_HUMAN 60S acidic ribosomal protein P0 (Fragment) OS=Homo sapiens OX=9606 GN=RPLP0 PE=1 SV=1;tr|A8K4Z4|A8K4Z4_HUMAN 60S acidic ribosomal protein	17	2	2	2	7.3	34.273	317	12.288	0	2	0	2	0	2	0	7.3	206120000	0	206120000	11451000	0	11451000
P47755;C9JUG7;F8W9N7;Q53GE2;Q53GC7;A4D0V4;P52907;F8WED3;A0A0D9SET8;A8K0T9	P47755;C9JUG7;F8W9N7;Q53GE2;Q53GC7;A4D0V4;P52907;F8WED3;A0A0D9SET8;A8K0T9	F-actin-capping protein subunit alpha-2;F-actin-capping protein subunit alpha;	CAPZA2;	sp|P47755|CAZA2_HUMAN F-actin-capping protein subunit alpha-2 OS=Homo sapiens OX=9606 GN=CAPZA2 PE=1 SV=3;tr|C9JUG7|C9JUG7_HUMAN F-actin-capping protein subunit alpha OS=Homo sapiens OX=9606 GN=CAPZA2 PE=1 SV=1;tr|F8W9N7|F8W9N7_HUMAN F-actin-capping protei	10	2	2	2	7.7	32.949	286	12.225	0	2	0	2	0	2	0	7.7	46783000	0	46783000	2923900	0	2923900
Q96A33	Q96A33	PAT complex subunit CCDC47	CCDC47	sp|Q96A33|CCD47_HUMAN PAT complex subunit CCDC47 OS=Homo sapiens OX=9606 GN=CCDC47 PE=1 SV=1	1	2	2	2	5.4	55.873	483	12.177	0	2	0	2	0	2	0	5.4	15224000	0	15224000	691980	0	691980
P84103;A0A087X2D0;B2R6F3;Q16629;A0A0B4J1Z1;B4DEK2;C9JAB2	P84103;A0A087X2D0;B2R6F3;Q16629;A0A0B4J1Z1;B4DEK2;C9JAB2	Serine/arginine-rich splicing factor 3;Serine/arginine-rich-splicing factor 3;	SRSF3;	sp|P84103|SRSF3_HUMAN Serine/arginine-rich splicing factor 3 OS=Homo sapiens OX=9606 GN=SRSF3 PE=1 SV=1;tr|A0A087X2D0|A0A087X2D0_HUMAN Serine/arginine-rich-splicing factor 3 OS=Homo sapiens OX=9606 GN=SRSF3 PE=1 SV=1;tr|B2R6F3|B2R6F3_HUMAN Epididymis secre	7	2	2	2	15.9	19.329	164	12.168	0	2	0	2	0	2	0	15.9	225490000	0	225490000	25054000	0	25054000
O60716;A0A804HJM1;A0A804HIL4;A0A804HK15;Q7KZJ3;A0A024R4Z0;A0A024R4Y7;Q96FS1;A0A669KB62;A0A669KB05;Q68DU0;C9JZR2;H0YC95	O60716;A0A804HJM1;A0A804HIL4;A0A804HK15;Q7KZJ3;A0A024R4Z0;A0A024R4Y7;Q96FS1;A0A669KB62;A0A669KB05;Q68DU0;C9JZR2;H0YC95	Catenin delta-1	CTNND1	sp|O60716|CTND1_HUMAN Catenin delta-1 OS=Homo sapiens OX=9606 GN=CTNND1 PE=1 SV=1;tr|A0A804HJM1|A0A804HJM1_HUMAN Catenin delta-1 OS=Homo sapiens OX=9606 GN=CTNND1 PE=1 SV=1;tr|A0A804HIL4|A0A804HIL4_HUMAN Catenin delta-1 OS=Homo sapiens OX=9606 GN=CTNND1 PE	13	2	2	2	2.8	108.17	968	12.019	0	2	0	2	0	2	0	2.8	30887000	0	30887000	571990	0	571990
Q92804;A0A075B7D9;P35637;A0A075B7E4;Q70T18;A0A075B7F2;Q59H57;B4E312;B4DR70;A8K4H1;Q8TBR3;Q6IBQ5;H3BPE7;Q13344	Q92804;A0A075B7D9;P35637;A0A075B7E4;Q70T18;A0A075B7F2;Q59H57;B4E312;B4DR70;A8K4H1;Q8TBR3;Q6IBQ5;H3BPE7;Q13344	TATA-binding protein-associated factor 2N;	TAF15;	sp|Q92804|RBP56_HUMAN TATA-binding protein-associated factor 2N OS=Homo sapiens OX=9606 GN=TAF15 PE=1 SV=1;tr|A0A075B7D9|A0A075B7D9_HUMAN TATA-binding protein-associated factor 2N OS=Homo sapiens OX=9606 GN=TAF15 PE=1 SV=1;sp|P35637|FUS_HUMAN RNA-binding p	14	2	2	2	4.4	61.829	592	12.01	0	2	0	2	0	2	0	4.4	46803000	0	46803000	1231700	0	1231700
Q07666;B2R7B5;B4E043;B4DDX2	Q07666;B2R7B5;B4E043;B4DDX2	KH domain-containing, RNA-binding, signal transduction-associated protein 1;	KHDRBS1;	sp|Q07666|KHDR1_HUMAN KH domain-containing, RNA-binding, signal transduction-associated protein 1 OS=Homo sapiens OX=9606 GN=KHDRBS1 PE=1 SV=1;tr|B2R7B5|B2R7B5_HUMAN cDNA, FLJ93365, highly similar to Homo sapiens KH domain containing, RNA binding, signal t	4	2	2	2	12.2	48.227	443	11.949	0	2	0	2	0	2	0	12.2	614210000	0	614210000	29248000	0	29248000
Q08211;B3KU66;Q58F26;Q6PJK6	Q08211;B3KU66;Q58F26;Q6PJK6	ATP-dependent RNA helicase A;cDNA FLJ39263 fis, clone OCBBF2009571, highly similar to ATP-dependent RNA helicase A;	DHX9;	sp|Q08211|DHX9_HUMAN ATP-dependent RNA helicase A OS=Homo sapiens OX=9606 GN=DHX9 PE=1 SV=4;tr|B3KU66|B3KU66_HUMAN cDNA FLJ39263 fis, clone OCBBF2009571, highly similar to ATP-dependent RNA helicase A OS=Homo sapiens OX=9606 PE=2 SV=1;tr|Q58F26|Q58F26_HUMA	4	2	2	2	2.8	140.96	1270	11.855	0	2	0	2	0	2	0	2.8	13982000	0	13982000	188950	0	188950
P09496;F8WF69;C9J8P9	P09496;F8WF69;C9J8P9	Clathrin light chain A;Clathrin light chain	CLTA	sp|P09496|CLCA_HUMAN Clathrin light chain A OS=Homo sapiens OX=9606 GN=CLTA PE=1 SV=1;tr|F8WF69|F8WF69_HUMAN Clathrin light chain OS=Homo sapiens OX=9606 GN=CLTA PE=1 SV=1;tr|C9J8P9|C9J8P9_HUMAN Clathrin light chain OS=Homo sapiens OX=9606 GN=CLTA PE=1 SV=	3	2	2	2	6.9	27.076	248	11.814	0	2	0	2	0	2	0	6.9	571970000	0	571970000	57197000	0	57197000
P18621;J3KRB3;A0A087WWH0;J3QS96;A0A087WXM6;J3QQT2;J3KRX5;A0A024R261;A0A0A6YYL6;J3KSJ0;A0A087WY81;A4D1R6;J3QLC8;A0A0A0MRF8;A4D1R5	P18621;J3KRB3;A0A087WWH0;J3QS96;A0A087WXM6;J3QQT2;J3KRX5;A0A024R261;A0A0A6YYL6;J3KSJ0;A0A087WY81;A4D1R6;J3QLC8;A0A0A0MRF8;A4D1R5	60S ribosomal protein L17;60S ribosomal protein L17 (Fragment);	RPL17;	sp|P18621|RL17_HUMAN 60S ribosomal protein L17 OS=Homo sapiens OX=9606 GN=RPL17 PE=1 SV=3;tr|J3KRB3|J3KRB3_HUMAN 60S ribosomal protein L17 (Fragment) OS=Homo sapiens OX=9606 GN=RPL17 PE=1 SV=3;tr|A0A087WWH0|A0A087WWH0_HUMAN 60S ribosomal protein L17 (Fragm	15	2	2	2	14.1	21.397	184	11.78	0	2	0	2	0	2	0	14.1	133520000	0	133520000	11127000	0	11127000
Q2TB90;B4E0J9;B3KT70;A8K4Q9;P19367;B4DG62;A8K7J7;A0A024QZK7;Q59FD4;B3KXY9	Q2TB90;B4E0J9;B3KT70;A8K4Q9;P19367;B4DG62;A8K7J7;A0A024QZK7;Q59FD4;B3KXY9	Hexokinase HKDC1;Hexokinase	HKDC1;	sp|Q2TB90|HKDC1_HUMAN Hexokinase HKDC1 OS=Homo sapiens OX=9606 GN=HKDC1 PE=1 SV=3;tr|B4E0J9|B4E0J9_HUMAN Hexokinase OS=Homo sapiens OX=9606 PE=2 SV=1;tr|B3KT70|B3KT70_HUMAN Hexokinase OS=Homo sapiens OX=9606 PE=2 SV=1;tr|A8K4Q9|A8K4Q9_HUMAN Hexokinase OS=H	10	2	2	2	2.2	102.54	917	11.474	0	2	0	2	0	2	0	2.2	40451000	0	40451000	722340	0	722340
P62750;K7EMA7;H7BY10;K7EJV9;K7ERT8;A8MUS3;B9EJE3	P62750;K7EMA7;H7BY10;K7EJV9;K7ERT8;A8MUS3;B9EJE3	60S ribosomal protein L23a;60S ribosomal protein L23a (Fragment)	RPL23A;	sp|P62750|RL23A_HUMAN 60S ribosomal protein L23a OS=Homo sapiens OX=9606 GN=RPL23A PE=1 SV=1;tr|K7EMA7|K7EMA7_HUMAN 60S ribosomal protein L23a OS=Homo sapiens OX=9606 GN=RPL23A PE=1 SV=1;tr|H7BY10|H7BY10_HUMAN 60S ribosomal protein L23a (Fragment) OS=Homo	7	2	2	2	15.4	17.695	156	11.469	0	2	0	2	0	2	0	15.4	354860000	0	354860000	39429000	0	39429000
F8WES4;C9J7D9;A0A590UJM5	F8WES4;C9J7D9;A0A590UJM5	Dedicator of cytokinesis protein 4;Dedicator of cytokinesis protein 4 (Fragment);	DOCK4;	tr|F8WES4|F8WES4_HUMAN Dedicator of cytokinesis protein 4 OS=Homo sapiens OX=9606 GN=DOCK4 PE=1 SV=1;tr|C9J7D9|C9J7D9_HUMAN Dedicator of cytokinesis protein 4 (Fragment) OS=Homo sapiens OX=9606 GN=DOCK4 PE=1 SV=8;tr|A0A590UJM5|A0A590UJM5_HUMAN Dedicator of	3	2	2	2	26.1	5.4934	46	11.457	0	2	0	2	0	2	0	26.1	601250000	0	601250000	300620000	0	300620000
P05141;Q6NVC0;P12236;O75961;Q6I9V5;Q59EI9	P05141;Q6NVC0;P12236;O75961;Q6I9V5;Q59EI9	ADP/ATP translocase 2;ADP/ATP translocase (Fragment);ADP/ATP translocase 3	SLC25A5;	sp|P05141|ADT2_HUMAN ADP/ATP translocase 2 OS=Homo sapiens OX=9606 GN=SLC25A5 PE=1 SV=7;tr|Q6NVC0|Q6NVC0_HUMAN ADP/ATP translocase (Fragment) OS=Homo sapiens OX=9606 GN=SLC25A5 PE=2 SV=1;sp|P12236|ADT3_HUMAN ADP/ATP translocase 3 OS=Homo sapiens OX=9606 GN	6	2	2	2	3.4	32.852	298	11.324	0	2	0	2	0	2	0	3.4	225660000	0	225660000	11283000	0	11283000
P35268;K7EJT5;K7EP65;K7EKS7;K7ELC4;K7EMH1;K7ERI7;Q7Z4W8	P35268;K7EJT5;K7EP65;K7EKS7;K7ELC4;K7EMH1;K7ERI7;Q7Z4W8	60S ribosomal protein L22;60S ribosomal protein L22 (Fragment)	RPL22;	sp|P35268|RL22_HUMAN 60S ribosomal protein L22 OS=Homo sapiens OX=9606 GN=RPL22 PE=1 SV=2;tr|K7EJT5|K7EJT5_HUMAN 60S ribosomal protein L22 (Fragment) OS=Homo sapiens OX=9606 GN=RPL22 PE=1 SV=1;tr|K7EP65|K7EP65_HUMAN 60S ribosomal protein L22 (Fragment) OS=	8	1	1	1	8.6	14.787	128	11.284	0	1	0	1	0	1	0	8.6	155560000	0	155560000	25927000	0	25927000
P62829;C9JD32;B9ZVP7;J3KT29;Q9BTQ7;A0A024R1Q8	P62829;C9JD32;B9ZVP7;J3KT29;Q9BTQ7;A0A024R1Q8	60S ribosomal protein L23;60S ribosomal protein L23 (Fragment)	RPL23;	sp|P62829|RL23_HUMAN 60S ribosomal protein L23 OS=Homo sapiens OX=9606 GN=RPL23 PE=1 SV=1;tr|C9JD32|C9JD32_HUMAN 60S ribosomal protein L23 (Fragment) OS=Homo sapiens OX=9606 GN=RPL23 PE=1 SV=1;tr|B9ZVP7|B9ZVP7_HUMAN 60S ribosomal protein L23 OS=Homo sapien	6	1	1	1	14.3	14.865	140	11.204	0	1	0	1	0	1	0	14.3	73512000	0	73512000	8168000	0	8168000
Q7RTW8;A0A2R8YG28	Q7RTW8;A0A2R8YG28	Otoancorin	OTOA	sp|Q7RTW8|OTOAN_HUMAN Otoancorin OS=Homo sapiens OX=9606 GN=OTOA PE=1 SV=1;tr|A0A2R8YG28|A0A2R8YG28_HUMAN Otoancorin OS=Homo sapiens OX=9606 GN=OTOA PE=1 SV=1	2	1	1	1	0.5	128.53	1153	9.9876	0	1	0	1	0	1	0	0.5	565310000	0	565310000	9581500	0	9581500
Q9Y5S2;A0A024R6N2	Q9Y5S2;A0A024R6N2	Serine/threonine-protein kinase MRCK beta;Non-specific serine/threonine protein kinase	CDC42BPB	sp|Q9Y5S2|MRCKB_HUMAN Serine/threonine-protein kinase MRCK beta OS=Homo sapiens OX=9606 GN=CDC42BPB PE=1 SV=2;tr|A0A024R6N2|A0A024R6N2_HUMAN Non-specific serine/threonine protein kinase OS=Homo sapiens OX=9606 GN=CDC42BPB PE=3 SV=1	2	1	1	1	0.9	194.31	1711	9.5568	0	1	0	1	0	1	0	0.9	0	0	0	0	0	0
Q7Z6A0	Q7Z6A0	Truncated proliferating cell nuclear antigen	PCNA	tr|Q7Z6A0|Q7Z6A0_HUMAN Truncated proliferating cell nuclear antigen OS=Homo sapiens OX=9606 GN=PCNA PE=4 SV=1	1	1	1	1	83.3	3.1485	30	9.1173	0	1	0	1	0	1	0	83.3	0	0	0	0	0	0
P38606;B7Z2V6	P38606;B7Z2V6	V-type proton ATPase catalytic subunit A;H(+)-transporting two-sector ATPase	ATP6V1A;	sp|P38606|VATA_HUMAN V-type proton ATPase catalytic subunit A OS=Homo sapiens OX=9606 GN=ATP6V1A PE=1 SV=2;tr|B7Z2V6|B7Z2V6_HUMAN H(+)-transporting two-sector ATPase OS=Homo sapiens OX=9606 PE=2 SV=1	2	1	1	1	3.6	68.303	617	8.5274	0	1	0	1	0	1	0	3.6	286380000	0	286380000	7343000	0	7343000
P08865;F8WD59;A0A024R7P5;C9J9K3;Q96RS2;A0A024R2L6;A0A0C4DG17	P08865;F8WD59;A0A024R7P5;C9J9K3;Q96RS2;A0A024R2L6;A0A0C4DG17	40S ribosomal protein SA;40S ribosomal protein SA (Fragment);	RPSA;	sp|P08865|RSSA_HUMAN 40S ribosomal protein SA OS=Homo sapiens OX=9606 GN=RPSA PE=1 SV=4;tr|F8WD59|F8WD59_HUMAN 40S ribosomal protein SA (Fragment) OS=Homo sapiens OX=9606 GN=RPSA PE=1 SV=2;tr|A0A024R7P5|A0A024R7P5_HUMAN Similar to Laminin receptor 1, isofo	7	1	1	1	5.8	32.854	295	8.4828	0	1	0	1	0	1	0	5.8	0	0	0	0	0	0
P02656;B0YIW2;A3KPE2	P02656;B0YIW2;A3KPE2	Apolipoprotein C-III	APOC3	sp|P02656|APOC3_HUMAN Apolipoprotein C-III OS=Homo sapiens OX=9606 GN=APOC3 PE=1 SV=1;tr|B0YIW2|B0YIW2_HUMAN Apolipoprotein C-III OS=Homo sapiens OX=9606 GN=APOC3 PE=1 SV=1;tr|A3KPE2|A3KPE2_HUMAN Apolipoprotein C-III OS=Homo sapiens OX=9606 GN=APOC3 PE=2 S	3	1	1	1	16.2	10.852	99	8.4425	0	1	0	1	0	1	0	16.2	40630000	0	40630000	5804300	0	5804300
P52735	P52735	Guanine nucleotide exchange factor VAV2	VAV2	sp|P52735|VAV2_HUMAN Guanine nucleotide exchange factor VAV2 OS=Homo sapiens OX=9606 GN=VAV2 PE=1 SV=2	1	1	1	1	1.5	101.29	878	8.1055	0	1	0	1	0	1	0	1.5	584460000	0	584460000	9581300	0	9581300
P61254;Q6IBH6;A0A024RBF6	P61254;Q6IBH6;A0A024RBF6	60S ribosomal protein L26;RPL26 protein;HCG26523, isoform CRA_a	RPL26;	sp|P61254|RL26_HUMAN 60S ribosomal protein L26 OS=Homo sapiens OX=9606 GN=RPL26 PE=1 SV=1;tr|Q6IBH6|Q6IBH6_HUMAN RPL26 protein OS=Homo sapiens OX=9606 GN=RPL26 PE=2 SV=1;tr|A0A024RBF6|A0A024RBF6_HUMAN HCG26523, isoform CRA_a OS=Homo sapiens OX=9606 GN=hCG_	3	1	1	1	5.5	17.258	145	7.9554	0	1	0	1	0	1	0	5.5	59865000	0	59865000	6651600	0	6651600
P49757;Q5D0E5;G3V3Z8;A0A024R684;A0A024R681;B2RCI6;A0A024R6C4;A0A024R6F4	P49757;Q5D0E5;G3V3Z8;A0A024R684;A0A024R681;B2RCI6;A0A024R6C4;A0A024R6F4	Protein numb homolog;NUMB protein;	NUMB;	sp|P49757|NUMB_HUMAN Protein numb homolog OS=Homo sapiens OX=9606 GN=NUMB PE=1 SV=2;tr|Q5D0E5|Q5D0E5_HUMAN NUMB protein OS=Homo sapiens OX=9606 PE=2 SV=1;tr|G3V3Z8|G3V3Z8_HUMAN Protein numb homolog OS=Homo sapiens OX=9606 GN=NUMB PE=1 SV=1;tr|A0A024R684|A0	8	1	1	1	2.3	70.803	651	7.902	0	1	0	1	0	1	0	2.3	0	0	0	0	0	0
O15018;A0A024RE15	O15018;A0A024RE15	PDZ domain-containing protein 2;HCG2039413, isoform CRA_a	PDZD2;hCG_2039413	sp|O15018|PDZD2_HUMAN PDZ domain-containing protein 2 OS=Homo sapiens OX=9606 GN=PDZD2 PE=1 SV=4;tr|A0A024RE15|A0A024RE15_HUMAN HCG2039413, isoform CRA_a OS=Homo sapiens OX=9606 GN=hCG_2039413 PE=4 SV=1	2	1	1	1	0.6	301.64	2839	7.893	0	1	0	1	0	1	0	0.6	246630000	0	246630000	1551100	0	1551100
P62917;E9PP36;E9PKZ0;E9PKU4	P62917;E9PP36;E9PKZ0;E9PKU4	60S ribosomal protein L8;60S ribosomal protein L8 (Fragment)	RPL8;	sp|P62917|RL8_HUMAN 60S ribosomal protein L8 OS=Homo sapiens OX=9606 GN=RPL8 PE=1 SV=2;tr|E9PP36|E9PP36_HUMAN 60S ribosomal protein L8 OS=Homo sapiens OX=9606 GN=RPL8 PE=1 SV=1;tr|E9PKZ0|E9PKZ0_HUMAN 60S ribosomal protein L8 (Fragment) OS=Homo sapiens OX=9	4	1	1	1	4.3	28.024	257	7.8743	0	1	0	1	0	1	0	4.3	327590000	0	327590000	25199000	0	25199000
P0CB38	P0CB38	Polyadenylate-binding protein 4-like	PABPC4L	sp|P0CB38|PAB4L_HUMAN Polyadenylate-binding protein 4-like OS=Homo sapiens OX=9606 GN=PABPC4L PE=2 SV=1	1	1	1	1	4.9	41.853	370	7.777	0	1	0	1	0	1	0	4.9	41003000	0	41003000	1640100	0	1640100
O43707;P12814;A0A804HII9;A0A0S2Z3G9;F5GXS2;H7C144;A0A804HLD0;A0A7I2V4Y4;A0A024R694;A0A804HK61;A0A804HIN7;A0A804HJU8;H0YJ11;A0A804HL31;Q5ZEZ4;B7Z565;Q96BG6;B7Z2W3;B4DFY0;B3KUX9;A0A0S2Z3X3;A0A0S2Z3C0;A1L0V1;H7C5W8;H0YJW3;A0A804HKE2;A0A804HLF4;H9KV75	O43707;P12814;A0A804HII9;A0A0S2Z3G9;F5GXS2;H7C144;A0A804HLD0;A0A7I2V4Y4;A0A024R694;A0A804HK61;A0A804HIN7;A0A804HJU8;H0YJ11;A0A804HL31;Q5ZEZ4;B7Z565;Q96BG6;B7Z2W3;B4DFY0;B3KUX9;A0A0S2Z3X3;A0A0S2Z3C0;A1L0V1;H7C5W8;H0YJW3;A0A804HKE2;A0A804HLF4;H9KV75	Alpha-actinin-4;Alpha-actinin-1;	ACTN4;ACTN1;	sp|O43707|ACTN4_HUMAN Alpha-actinin-4 OS=Homo sapiens OX=9606 GN=ACTN4 PE=1 SV=2;sp|P12814|ACTN1_HUMAN Alpha-actinin-1 OS=Homo sapiens OX=9606 GN=ACTN1 PE=1 SV=2;tr|A0A804HII9|A0A804HII9_HUMAN Alpha-actinin-1 OS=Homo sapiens OX=9606 GN=ACTN1 PE=1 SV=1;tr|A	28	1	1	1	1.3	104.85	911	7.6942	0	1	0	1	0	1	0	1.3	28547000	0	28547000	475780	0	475780
Q7L014;D3DQA6;A8K6X3;A0A0C4DG89	Q7L014;D3DQA6;A8K6X3;A0A0C4DG89	Probable ATP-dependent RNA helicase DDX46;RNA helicase;	DDX46;	sp|Q7L014|DDX46_HUMAN Probable ATP-dependent RNA helicase DDX46 OS=Homo sapiens OX=9606 GN=DDX46 PE=1 SV=2;tr|D3DQA6|D3DQA6_HUMAN RNA helicase OS=Homo sapiens OX=9606 GN=DDX46 PE=4 SV=1;tr|A8K6X3|A8K6X3_HUMAN RNA helicase OS=Homo sapiens OX=9606 PE=2 SV=1;	4	1	1	1	1.2	117.36	1031	7.589	0	1	0	1	0	1	0	1.2	52572000	0	52572000	891050	0	891050
Q9UBP9;Q59EC1;H0Y6R1;B3KN52	Q9UBP9;Q59EC1;H0Y6R1;B3KN52	PTB domain-containing engulfment adapter protein 1;GULP, engulfment adaptor PTB domain containing 1 variant (Fragment);	GULP1;	sp|Q9UBP9|GULP1_HUMAN PTB domain-containing engulfment adapter protein 1 OS=Homo sapiens OX=9606 GN=GULP1 PE=1 SV=1;tr|Q59EC1|Q59EC1_HUMAN GULP, engulfment adaptor PTB domain containing 1 variant (Fragment) OS=Homo sapiens OX=9606 PE=2 SV=1;tr|H0Y6R1|H0Y6R	4	1	1	1	3	34.49	304	7.5677	0	1	0	1	0	1	0	3	0	0	0	0	0	0
Q13492;E5RHK9;H0UI15;E9PDG8;A0A024R5P1;A8K5U9;A0A024R5L7;B5BU72;E5RFU0;O60641;E5RIJ5;E5RK51;E5RFC6;E9PKP6;E9PI56;E9PLJ8;E5RGY9	Q13492;E5RHK9;H0UI15;E9PDG8;A0A024R5P1;A8K5U9;A0A024R5L7;B5BU72;E5RFU0;O60641;E5RIJ5;E5RK51;E5RFC6;E9PKP6;E9PI56;E9PLJ8;E5RGY9	Phosphatidylinositol-binding clathrin assembly protein;Clathrin coat assembly protein AP180;	PICALM;SNAP91;	sp|Q13492|PICAL_HUMAN Phosphatidylinositol-binding clathrin assembly protein OS=Homo sapiens OX=9606 GN=PICALM PE=1 SV=2;tr|E5RHK9|E5RHK9_HUMAN Clathrin coat assembly protein AP180 OS=Homo sapiens OX=9606 GN=SNAP91 PE=1 SV=1;tr|H0UI15|H0UI15_HUMAN Synaptos	17	1	1	1	1.8	70.754	652	7.5549	0	1	0	1	0	1	0	1.8	26123000	0	26123000	967500	0	967500
Q96CW1;C9JJ47;B4DTI4;B7Z4N2;B4DJB1;B4DFM1;A0A087WY71;E9PFW3;B4DNB9	Q96CW1;C9JJ47;B4DTI4;B7Z4N2;B4DJB1;B4DFM1;A0A087WY71;E9PFW3;B4DNB9	AP-2 complex subunit mu;AP-2 complex subunit mu (Fragment)	AP2M1;	sp|Q96CW1|AP2M1_HUMAN AP-2 complex subunit mu OS=Homo sapiens OX=9606 GN=AP2M1 PE=1 SV=2;tr|C9JJ47|C9JJ47_HUMAN AP-2 complex subunit mu (Fragment) OS=Homo sapiens OX=9606 GN=AP2M1 PE=1 SV=1;tr|B4DTI4|B4DTI4_HUMAN AP-2 complex subunit mu OS=Homo sapiens OX=	9	1	1	1	3.4	49.654	435	7.429	0	1	0	1	0	1	0	3.4	159050000	0	159050000	5484500	0	5484500
P39687;Q92688;H0YN26;Q6PKH8;Q08AJ6;Q1AHP8;A0A384P5U2;Q53F35	P39687;Q92688;H0YN26;Q6PKH8;Q08AJ6;Q1AHP8;A0A384P5U2;Q53F35	Acidic leucine-rich nuclear phosphoprotein 32 family member A;Acidic leucine-rich nuclear phosphoprotein 32 family member B;	ANP32A;ANP32B;	sp|P39687|AN32A_HUMAN Acidic leucine-rich nuclear phosphoprotein 32 family member A OS=Homo sapiens OX=9606 GN=ANP32A PE=1 SV=1;sp|Q92688|AN32B_HUMAN Acidic leucine-rich nuclear phosphoprotein 32 family member B OS=Homo sapiens OX=9606 GN=ANP32B PE=1 SV=1;	8	1	1	1	6.4	28.585	249	7.3594	0	1	0	1	0	1	0	6.4	74272000	0	74272000	6752000	0	6752000
Q07065;B3KVX6;Q8TB01;Q6NWZ1;A0A024RBH2	Q07065;B3KVX6;Q8TB01;Q6NWZ1;A0A024RBH2	Cytoskeleton-associated protein 4;cDNA FLJ41699 fis, clone HCHON2004776, highly similar to Homo sapiens cytoskeleton-associated protein 4 (CKAP4), mRNA	CKAP4;	sp|Q07065|CKAP4_HUMAN Cytoskeleton-associated protein 4 OS=Homo sapiens OX=9606 GN=CKAP4 PE=1 SV=2;tr|B3KVX6|B3KVX6_HUMAN cDNA FLJ41699 fis, clone HCHON2004776, highly similar to Homo sapiens cytoskeleton-associated protein 4 (CKAP4), mRNA OS=Homo sapiens	5	1	1	1	3.2	66.022	602	7.3556	0	1	0	1	0	1	0	3.2	18373000	0	18373000	408300	0	408300
P52597;B4DKS8;A0A024R7T3	P52597;B4DKS8;A0A024R7T3	Heterogeneous nuclear ribonucleoprotein F;cDNA FLJ57121, highly similar to Heterogeneous nuclear ribonucleoprotein F;	HNRNPF;	sp|P52597|HNRPF_HUMAN Heterogeneous nuclear ribonucleoprotein F OS=Homo sapiens OX=9606 GN=HNRNPF PE=1 SV=3;tr|B4DKS8|B4DKS8_HUMAN cDNA FLJ57121, highly similar to Heterogeneous nuclear ribonucleoprotein F OS=Homo sapiens OX=9606 PE=2 SV=1;tr|A0A024R7T3|A0	3	2	1	1	8.2	45.671	415	7.3435	0	2	0	1	0	1	0	8.2	25247000	0	25247000	1097700	0	1097700
Q9NUV9;C9IZQ3;B4DWN0;A0A090N7X0;G5E9W9;B4DWA5	Q9NUV9;C9IZQ3;B4DWN0;A0A090N7X0;G5E9W9;B4DWA5	GTPase IMAP family member 4;GTPase IMAP family member 4 (Fragment);	GIMAP4;	sp|Q9NUV9|GIMA4_HUMAN GTPase IMAP family member 4 OS=Homo sapiens OX=9606 GN=GIMAP4 PE=1 SV=1;tr|C9IZQ3|C9IZQ3_HUMAN GTPase IMAP family member 4 (Fragment) OS=Homo sapiens OX=9606 GN=GIMAP4 PE=1 SV=1;tr|B4DWN0|B4DWN0_HUMAN cDNA FLJ51351, highly similar to	6	1	1	1	3.3	37.533	329	7.3086	0	1	0	1	0	1	0	3.3	145870000	0	145870000	7293500	0	7293500
P02452;Q6LAN8;H9C5C5	P02452;Q6LAN8;H9C5C5	Collagen alpha-1(I) chain;Collagen type I alpha 1 (Fragment);	COL1A1;	sp|P02452|CO1A1_HUMAN Collagen alpha-1(I) chain OS=Homo sapiens OX=9606 GN=COL1A1 PE=1 SV=6;tr|Q6LAN8|Q6LAN8_HUMAN Collagen type I alpha 1 (Fragment) OS=Homo sapiens OX=9606 GN=COL1A1 PE=4 SV=1;tr|H9C5C5|H9C5C5_HUMAN Collagen alpha-1(I) chain preproprotein	3	1	1	1	1.6	138.91	1464	7.2931	1	0	1	0	1	0	1.6	0	0	0	0	0	0	0
P55209;B7Z5H0;H0YIV4;B7Z2V4;F5H4R6;F8W0J6;A0A024RBE6;B7Z9C2;F8VRJ2;F8VY35;F8VUX1;F8VXI6;F8W118;F8W020;H0YHC3;A0A024RBB7;F8VV59	P55209;B7Z5H0;H0YIV4;B7Z2V4;F5H4R6;F8W0J6;A0A024RBE6;B7Z9C2;F8VRJ2;F8VY35;F8VUX1;F8VXI6;F8W118;F8W020;H0YHC3;A0A024RBB7;F8VV59	Nucleosome assembly protein 1-like 1;cDNA FLJ54129, highly similar to Nucleosome assembly protein 1-like 1;	NAP1L1;	sp|P55209|NP1L1_HUMAN Nucleosome assembly protein 1-like 1 OS=Homo sapiens OX=9606 GN=NAP1L1 PE=1 SV=1;tr|B7Z5H0|B7Z5H0_HUMAN cDNA FLJ54129, highly similar to Nucleosome assembly protein 1-like 1 OS=Homo sapiens OX=9606 PE=2 SV=1;tr|H0YIV4|H0YIV4_HUMAN Nuc	17	1	1	1	4.3	45.374	391	7.2111	0	1	0	1	0	1	0	4.3	11591000	0	11591000	827950	0	827950
P25705;K7EQH4;K7EJP1;B4DGW3;K7ERX7;K7EK77;V9HW26	P25705;K7EQH4;K7EJP1;B4DGW3;K7ERX7;K7EK77;V9HW26	ATP synthase subunit alpha, mitochondrial;ATP synthase subunit alpha, mitochondrial (Fragment);	ATP5F1A;	sp|P25705|ATPA_HUMAN ATP synthase subunit alpha, mitochondrial OS=Homo sapiens OX=9606 GN=ATP5F1A PE=1 SV=1;tr|K7EQH4|K7EQH4_HUMAN ATP synthase subunit alpha, mitochondrial (Fragment) OS=Homo sapiens OX=9606 GN=ATP5F1A PE=1 SV=1;tr|K7EJP1|K7EJP1_HUMAN ATP	7	1	1	1	2.9	59.75	553	7.2036	0	1	0	1	0	1	0	2.9	21151000	0	21151000	587520	0	587520
L0R512	L0R512	Alternative protein NCAM2	NCAM2	tr|L0R512|L0R512_HUMAN Alternative protein NCAM2 OS=Homo sapiens OX=9606 GN=NCAM2 PE=4 SV=1	1	1	1	1	21.4	4.7347	42	7.0201	0	1	0	1	0	1	0	21.4	1955100000	0	1955100000	651710000	0	651710000
Q5PSV4;H0YHD0;B3KU43;B4DLQ5	Q5PSV4;H0YHD0;B3KU43;B4DLQ5	Breast cancer metastasis-suppressor 1-like protein;Breast cancer metastasis-suppressor 1-like protein (Fragment);	BRMS1L;	sp|Q5PSV4|BRM1L_HUMAN Breast cancer metastasis-suppressor 1-like protein OS=Homo sapiens OX=9606 GN=BRMS1L PE=1 SV=2;tr|H0YHD0|H0YHD0_HUMAN Breast cancer metastasis-suppressor 1-like protein (Fragment) OS=Homo sapiens OX=9606 GN=BRMS1L PE=1 SV=1;tr|B3KU43|	4	1	1	1	2.5	37.629	323	6.9193	0	1	0	1	0	1	0	2.5	684280000	0	684280000	32585000	0	32585000
P17066;Q53FC7;B3KSM6;B2R6X5;A0A384NKX5;P48741	P17066;Q53FC7;B3KSM6;B2R6X5;A0A384NKX5;P48741	Heat shock 70 kDa protein 6;Heat shock 70kDa protein 6 (HSP70B) variant (Fragment);	HSPA6;	sp|P17066|HSP76_HUMAN Heat shock 70 kDa protein 6 OS=Homo sapiens OX=9606 GN=HSPA6 PE=1 SV=2;tr|Q53FC7|Q53FC7_HUMAN Heat shock 70kDa protein 6 (HSP70B) variant (Fragment) OS=Homo sapiens OX=9606 PE=1 SV=1;tr|B3KSM6|B3KSM6_HUMAN cDNA FLJ36606 fis, clone TR	6	2	1	1	3.1	71.027	643	6.8058	0	2	0	1	0	1	0	3.1	120540000	0	120540000	3090800	0	3090800
Q9NVI7;Q5T9A4;H0Y2W2;Q96T67	Q9NVI7;Q5T9A4;H0Y2W2;Q96T67	ATPase family AAA domain-containing protein 3A;ATPase family AAA domain-containing protein 3B;	ATAD3A;ATAD3B;	sp|Q9NVI7|ATD3A_HUMAN ATPase family AAA domain-containing protein 3A OS=Homo sapiens OX=9606 GN=ATAD3A PE=1 SV=2;sp|Q5T9A4|ATD3B_HUMAN ATPase family AAA domain-containing protein 3B OS=Homo sapiens OX=9606 GN=ATAD3B PE=1 SV=1;tr|H0Y2W2|H0Y2W2_HUMAN ATPase	4	1	1	1	1.7	71.368	634	6.7946	0	1	0	1	0	1	0	1.7	32252000	0	32252000	750050	0	750050
P62854;Q75MH1;A0A024RB14	P62854;Q75MH1;A0A024RB14	40S ribosomal protein S26	RPS26;	sp|P62854|RS26_HUMAN 40S ribosomal protein S26 OS=Homo sapiens OX=9606 GN=RPS26 PE=1 SV=3;tr|Q75MH1|Q75MH1_HUMAN 40S ribosomal protein S26 OS=Homo sapiens OX=9606 GN=RPS26 PE=3 SV=1;tr|A0A024RB14|A0A024RB14_HUMAN 40S ribosomal protein S26 OS=Homo sapiens O	3	1	1	1	13	13.015	115	6.7922	0	1	0	1	0	1	0	13	157280000	0	157280000	26213000	0	26213000
O14979;B4DTA2;A0A087WUK2;A0A024RDB5	O14979;B4DTA2;A0A087WUK2;A0A024RDB5	Heterogeneous nuclear ribonucleoprotein D-like;	HNRNPDL;	sp|O14979|HNRDL_HUMAN Heterogeneous nuclear ribonucleoprotein D-like OS=Homo sapiens OX=9606 GN=HNRNPDL PE=1 SV=3;tr|B4DTA2|B4DTA2_HUMAN cDNA FLJ60148, highly similar to Homo sapiens heterogeneous nuclear ribonucleoprotein D-like (HNRPDL), transcript varia	4	1	1	1	3.8	46.437	420	6.6902	0	1	0	1	0	1	0	3.8	68189000	0	68189000	2964800	0	2964800
Q9NPR9;M0QZY1;M0R1Q3;M0QYF6;M0R1G1	Q9NPR9;M0QZY1;M0R1Q3;M0QYF6;M0R1G1	Protein GPR108;Protein GPR108 (Fragment)	GPR108;	sp|Q9NPR9|GP108_HUMAN Protein GPR108 OS=Homo sapiens OX=9606 GN=GPR108 PE=1 SV=3;tr|M0QZY1|M0QZY1_HUMAN Protein GPR108 (Fragment) OS=Homo sapiens OX=9606 GN=GPR108 PE=1 SV=1;tr|M0R1Q3|M0R1Q3_HUMAN Protein GPR108 (Fragment) OS=Homo sapiens OX=9606 GN=GPR108	5	1	1	1	1.8	60.632	543	6.6868	0	1	0	1	0	1	0	1.8	956360000	0	956360000	36783000	0	36783000
Q13557;Q4G1A8;D6R938;E9PBG7;E9PF82;B7Z2B0	Q13557;Q4G1A8;D6R938;E9PBG7;E9PF82;B7Z2B0	Calcium/calmodulin-dependent protein kinase type II subunit delta;CAMK2D protein (Fragment);	CAMK2D;	sp|Q13557|KCC2D_HUMAN Calcium/calmodulin-dependent protein kinase type II subunit delta OS=Homo sapiens OX=9606 GN=CAMK2D PE=1 SV=3;tr|Q4G1A8|Q4G1A8_HUMAN CAMK2D protein (Fragment) OS=Homo sapiens OX=9606 GN=CAMK2D PE=2 SV=1;tr|D6R938|D6R938_HUMAN Calcium/	6	1	1	1	2.6	56.369	499	6.6414	0	1	0	1	0	1	0	2.6	14410000	0	14410000	496900	0	496900
O15027;A4QN18;X6RGP5;A4QN19;A0A3F2YNX0;A0A3F2YNZ0;F1T0I1	O15027;A4QN18;X6RGP5;A4QN19;A0A3F2YNX0;A0A3F2YNZ0;F1T0I1	Protein transport protein Sec16A;Protein transport protein sec16 (Fragment);	SEC16A;	sp|O15027|SC16A_HUMAN Protein transport protein Sec16A OS=Homo sapiens OX=9606 GN=SEC16A PE=1 SV=4;tr|A4QN18|A4QN18_HUMAN Protein transport protein sec16 (Fragment) OS=Homo sapiens OX=9606 GN=SEC16A PE=2 SV=1;tr|X6RGP5|X6RGP5_HUMAN Protein transport protei	7	1	1	1	0.7	251.89	2357	6.6281	0	1	0	1	0	1	0	0.7	21630000	0	21630000	227690	0	227690
A0A5C2GU23;A0A5C2GGK1	A0A5C2GU23;A0A5C2GGK1	IG c253_light_IGLV1-47_IGLJ2 (Fragment);IGL c559_light_IGLV1-47_IGLJ1 (Fragment)		tr|A0A5C2GU23|A0A5C2GU23_HUMAN IG c253_light_IGLV1-47_IGLJ2 (Fragment) OS=Homo sapiens OX=9606 PE=2 SV=1;tr|A0A5C2GGK1|A0A5C2GGK1_HUMAN IGL c559_light_IGLV1-47_IGLJ1 (Fragment) OS=Homo sapiens OX=9606 PE=2 SV=1	2	1	1	1	12.7	11.641	110	6.6236	0	1	0	1	0	1	0	12.7	74145000	0	74145000	12358000	0	12358000
P01614;A0A5C2GUJ4;A0A5C2GK32;A0A5C2GYP9;A0A5C2GVK6;A0A5C2GW75;A0A5C2GKP9;A0A5C2GRE3;A0A5C2GL22;A0A5C2GSU3;A0A5C2GST3;A0A5C2GSE1;A0A5C2GS21;A0A5C2GRW0;A0A5C2GVB4;A0A5C2FUP9;A0A5C2GUW2;A0A5C2GPC1;A0A5C2GKJ3;A0A5C2GNM3;A0A5C2GMW0;A0A5C2GME1;A0A5C2GLR4;A0A5C2FVP2;A0A5C2GT77;A0A5C2GSX2;A0A5C2GTE9;A0A5C2GU00;A0A5C2GUY0;A0A5C2GYU9;A0A5C2GYV8;A0A5C2GYW0;A0A5C2GYP2;A0A109PS54;A0A5C2GWE3;A0A5C2GWD0;A0A5C2G…	P01614;A0A5C2GUJ4;A0A5C2GK32;A0A5C2GYP9;A0A5C2GVK6;A0A5C2GW75;A0A5C2GKP9;A0A5C2GRE3;A0A5C2GL22;A0A5C2GSU3;A0A5C2GST3;A0A5C2GSE1;A0A5C2GS21;A0A5C2GRW0;A0A5C2GVB4;A0A5C2FUP9;A0A5C2GUW2;A0A5C2GPC1;A0A5C2GKJ3;A0A5C2GNM3;A0A5C2GMW0;A0A5C2GME1;A0A5C2GLR4;A0A5C2FVP2;A0A5C2GT77;A0A5C2GSX2;A0A5C2GTE9;A0A5C2GU00;A0A5C2GUY0;A0A5C2GYU9;A0A5C2GYV8;A0A5C2GYW0;A0A5C2GYP2;A0A109PS54;A0A5C2GWE3;A0A5C2GWD0;A0A5C2G…	Immunoglobulin kappa variable 2D-40;IG c1195_light_IGKV2-28_IGKJ1 (Fragment);	IGKV2D-40;	sp|P01614|KVD40_HUMAN Immunoglobulin kappa variable 2D-40 OS=Homo sapiens OX=9606 GN=IGKV2D-40 PE=1 SV=2;tr|A0A5C2GUJ4|A0A5C2GUJ4_HUMAN IG c1195_light_IGKV2-28_IGKJ1 (Fragment) OS=Homo sapiens OX=9606 PE=2 SV=1;tr|A0A5C2GK32|A0A5C2GK32_HUMAN IG c361_light_	243	1	1	1	10.7	13.31	121	6.6144	0	1	0	1	0	1	0	10.7	601360000	0	601360000	120270000	0	120270000
P07900;K9JA46;Q96HX7;O75322;Q8TBA7	P07900;K9JA46;Q96HX7;O75322;Q8TBA7	Heat shock protein HSP 90-alpha;Epididymis luminal secretory protein 52;	HSP90AA1;EL52;	sp|P07900|HS90A_HUMAN Heat shock protein HSP 90-alpha OS=Homo sapiens OX=9606 GN=HSP90AA1 PE=1 SV=5;tr|K9JA46|K9JA46_HUMAN Epididymis luminal secretory protein 52 OS=Homo sapiens OX=9606 GN=EL52 PE=2 SV=1;tr|Q96HX7|Q96HX7_HUMAN HSP90AA1 protein (Fragment)	5	3	1	1	5.2	84.659	732	6.5822	0	3	0	1	0	1	0	5.2	33166000	0	33166000	872790	0	872790
P42677	P42677	40S ribosomal protein S27	RPS27	sp|P42677|RS27_HUMAN 40S ribosomal protein S27 OS=Homo sapiens OX=9606 GN=RPS27 PE=1 SV=3	1	1	1	1	13.1	9.461	84	6.5478	0	1	0	1	0	1	0	13.1	71764000	0	71764000	14353000	0	14353000
P83731;C9JXB8;C9JNW5;V9HW01	P83731;C9JXB8;C9JNW5;V9HW01	60S ribosomal protein L24	RPL24;	sp|P83731|RL24_HUMAN 60S ribosomal protein L24 OS=Homo sapiens OX=9606 GN=RPL24 PE=1 SV=1;tr|C9JXB8|C9JXB8_HUMAN 60S ribosomal protein L24 OS=Homo sapiens OX=9606 GN=RPL24 PE=1 SV=1;tr|C9JNW5|C9JNW5_HUMAN 60S ribosomal protein L24 OS=Homo sapiens OX=9606 G	4	1	1	1	5.7	17.779	157	6.5341	0	1	0	1	0	1	0	5.7	31662000	0	31662000	3957700	0	3957700
Q86UE4;H0YB56;E5RJU9;A0A024R9D2	Q86UE4;H0YB56;E5RJU9;A0A024R9D2	Protein LYRIC;Protein LYRIC (Fragment);	MTDH;	sp|Q86UE4|LYRIC_HUMAN Protein LYRIC OS=Homo sapiens OX=9606 GN=MTDH PE=1 SV=2;tr|H0YB56|H0YB56_HUMAN Protein LYRIC (Fragment) OS=Homo sapiens OX=9606 GN=MTDH PE=1 SV=1;tr|E5RJU9|E5RJU9_HUMAN Protein LYRIC OS=Homo sapiens OX=9606 GN=MTDH PE=1 SV=1;tr|A0A024	4	1	1	1	1.9	63.836	582	6.5248	0	1	0	1	0	1	0	1.9	0	0	0	0	0	0
Q9Y285;K7EK06;K7ER16;Q6IBR2	Q9Y285;K7EK06;K7ER16;Q6IBR2	Phenylalanine--tRNA ligase alpha subunit;Phenylalanine--tRNA ligase alpha subunit (Fragment);	FARSA;	sp|Q9Y285|SYFA_HUMAN Phenylalanine--tRNA ligase alpha subunit OS=Homo sapiens OX=9606 GN=FARSA PE=1 SV=3;tr|K7EK06|K7EK06_HUMAN Phenylalanine--tRNA ligase alpha subunit (Fragment) OS=Homo sapiens OX=9606 GN=FARSA PE=1 SV=8;tr|K7ER16|K7ER16_HUMAN Phenylalan	4	1	1	1	2.2	57.563	508	6.4552	0	1	0	1	0	1	0	2.2	0	0	0	0	0	0
Q14247;Q76MU0;A0A024R5M3;Q53HG7;A0A384MDY8	Q14247;Q76MU0;A0A024R5M3;Q53HG7;A0A384MDY8	Src substrate cortactin;Cortactin (Fragment);Cortactin, isoform CRA_c	CTTN;EMS1;	sp|Q14247|SRC8_HUMAN Src substrate cortactin OS=Homo sapiens OX=9606 GN=CTTN PE=1 SV=2;tr|Q76MU0|Q76MU0_HUMAN Cortactin (Fragment) OS=Homo sapiens OX=9606 GN=EMS1 PE=4 SV=1;tr|A0A024R5M3|A0A024R5M3_HUMAN Cortactin, isoform CRA_c OS=Homo sapiens OX=9606 GN=	5	1	1	1	1.6	61.585	550	6.4346	0	1	0	1	0	1	0	1.6	34220000	0	34220000	1140700	0	1140700
Q9Y2D4;J3QT38;A0A0U1RRB6	Q9Y2D4;J3QT38;A0A0U1RRB6	Exocyst complex component 6B;Exocyst complex component	EXOC6B;	sp|Q9Y2D4|EXC6B_HUMAN Exocyst complex component 6B OS=Homo sapiens OX=9606 GN=EXOC6B PE=1 SV=3;tr|J3QT38|J3QT38_HUMAN Exocyst complex component OS=Homo sapiens OX=9606 GN=EXOC6B PE=1 SV=1;tr|A0A0U1RRB6|A0A0U1RRB6_HUMAN Exocyst complex component OS=Homo sap	3	1	1	1	2	94.2	811	6.4248	0	1	0	1	0	1	0	2	45207000	0	45207000	852960	0	852960
A0A5C2G6T5	A0A5C2G6T5	IGL c4066_light_IGLV3-21_IGLJ2 (Fragment)		tr|A0A5C2G6T5|A0A5C2G6T5_HUMAN IGL c4066_light_IGLV3-21_IGLJ2 (Fragment) OS=Homo sapiens OX=9606 PE=2 SV=1	1	1	1	1	14.8	11.509	108	6.4244	0	1	0	1	0	1	0	14.8	42487000	0	42487000	6069500	0	6069500
P0C0L5;P0C0L4;Q6XMI6;B7Z1F8;B4DIE5;F5GXS0;A0A140TA49;A0A140TA44;A0A140TA32;A0A140TA29;A0A0G2JL54;A0A0G2JPR0	P0C0L5;P0C0L4;Q6XMI6;B7Z1F8;B4DIE5;F5GXS0;A0A140TA49;A0A140TA44;A0A140TA32;A0A140TA29;A0A0G2JL54;A0A0G2JPR0	Complement C4-B;Complement C4-A;C4 (Fragment);	C4B;C4A;	sp|P0C0L5|CO4B_HUMAN Complement C4-B OS=Homo sapiens OX=9606 GN=C4B PE=1 SV=2;sp|P0C0L4|CO4A_HUMAN Complement C4-A OS=Homo sapiens OX=9606 GN=C4A PE=1 SV=2;tr|Q6XMI6|Q6XMI6_HUMAN C4 (Fragment) OS=Homo sapiens OX=9606 PE=4 SV=1;tr|B7Z1F8|B7Z1F8_HUMAN cDNA F	12	1	1	1	0.5	192.75	1744	6.4028	0	1	0	1	0	1	0	0.5	129950000	0	129950000	1428000	0	1428000
Q9Y608;C9JSU1;A0A1S5UZ17;A0A024R2K4	Q9Y608;C9JSU1;A0A1S5UZ17;A0A024R2K4	Leucine-rich repeat flightless-interacting protein 2;Leucine-rich repeat flightless-interacting protein 2 (Fragment);	LRRFIP2;	sp|Q9Y608|LRRF2_HUMAN Leucine-rich repeat flightless-interacting protein 2 OS=Homo sapiens OX=9606 GN=LRRFIP2 PE=1 SV=1;tr|C9JSU1|C9JSU1_HUMAN Leucine-rich repeat flightless-interacting protein 2 (Fragment) OS=Homo sapiens OX=9606 GN=LRRFIP2 PE=1 SV=1;tr|A	4	1	1	1	2.1	82.17	721	6.4016	0	1	0	1	0	1	0	2.1	18779000	0	18779000	408230	0	408230
P29692;E9PMW7;E9PIZ1;E9PPR1;E9PL12;E9PQ49;E9PI39;H0YCK7;E9PK01;A0A087X1X7;Q71RH4;Q9H7G6;D3DWK1;B2RAR6;E9PRY8	P29692;E9PMW7;E9PIZ1;E9PPR1;E9PL12;E9PQ49;E9PI39;H0YCK7;E9PK01;A0A087X1X7;Q71RH4;Q9H7G6;D3DWK1;B2RAR6;E9PRY8	Elongation factor 1-delta;Elongation factor 1-delta (Fragment)	EEF1D;	sp|P29692|EF1D_HUMAN Elongation factor 1-delta OS=Homo sapiens OX=9606 GN=EEF1D PE=1 SV=5;tr|E9PMW7|E9PMW7_HUMAN Elongation factor 1-delta OS=Homo sapiens OX=9606 GN=EEF1D PE=1 SV=1;tr|E9PIZ1|E9PIZ1_HUMAN Elongation factor 1-delta (Fragment) OS=Homo sapien	15	1	1	1	8.5	31.121	281	6.3923	0	1	0	1	0	1	0	8.5	18817000	0	18817000	896050	0	896050
P62244;I3L3P7;I3L246;B2R4W8;A8K7H3;H3BN98	P62244;I3L3P7;I3L246;B2R4W8;A8K7H3;H3BN98	40S ribosomal protein S15a	RPS15A;	sp|P62244|RS15A_HUMAN 40S ribosomal protein S15a OS=Homo sapiens OX=9606 GN=RPS15A PE=1 SV=2;tr|I3L3P7|I3L3P7_HUMAN 40S ribosomal protein S15a OS=Homo sapiens OX=9606 GN=RPS15A PE=1 SV=1;tr|I3L246|I3L246_HUMAN 40S ribosomal protein S15a OS=Homo sapiens OX=	6	1	1	1	10.8	14.839	130	6.3802	0	1	0	1	0	1	0	10.8	97435000	0	97435000	9743500	0	9743500
Q00325;F8VVM2;Q8NCF7;Q53HC3;B2RE88;A0A024RBE8;A0A024RBH9	Q00325;F8VVM2;Q8NCF7;Q53HC3;B2RE88;A0A024RBE8;A0A024RBH9	Phosphate carrier protein, mitochondrial;	SLC25A3;	sp|Q00325|MPCP_HUMAN Phosphate carrier protein, mitochondrial OS=Homo sapiens OX=9606 GN=SLC25A3 PE=1 SV=2;tr|F8VVM2|F8VVM2_HUMAN Phosphate carrier protein, mitochondrial OS=Homo sapiens OX=9606 GN=SLC25A3 PE=1 SV=1;tr|Q8NCF7|Q8NCF7_HUMAN Phosphate carrier	7	1	1	1	3.3	40.094	362	6.3586	0	1	0	1	0	1	0	3.3	111110000	0	111110000	5847900	0	5847900
O15090;A7E228	O15090;A7E228	Zinc finger protein 536;ZNF536 protein	ZNF536	sp|O15090|ZN536_HUMAN Zinc finger protein 536 OS=Homo sapiens OX=9606 GN=ZNF536 PE=1 SV=3;tr|A7E228|A7E228_HUMAN ZNF536 protein OS=Homo sapiens OX=9606 GN=ZNF536 PE=2 SV=1	2	1	1	1	0.5	141.42	1300	6.341	0	1	0	1	0	1	0	0.5	18093000	0	18093000	254820	0	254820
Q8WTT2;B4DXL4;A8K905	Q8WTT2;B4DXL4;A8K905	Nucleolar complex protein 3 homolog;NOC3-like protein	NOC3L;	sp|Q8WTT2|NOC3L_HUMAN Nucleolar complex protein 3 homolog OS=Homo sapiens OX=9606 GN=NOC3L PE=1 SV=1;tr|B4DXL4|B4DXL4_HUMAN NOC3-like protein OS=Homo sapiens OX=9606 PE=2 SV=1;tr|A8K905|A8K905_HUMAN Nucleolar complex protein 3 homolog OS=Homo sapiens OX=96	3	1	1	1	2	92.547	800	6.3375	0	1	0	1	0	1	0	2	36162000	0	36162000	904060	0	904060
Q9Y295	Q9Y295	Developmentally-regulated GTP-binding protein 1	DRG1	sp|Q9Y295|DRG1_HUMAN Developmentally-regulated GTP-binding protein 1 OS=Homo sapiens OX=9606 GN=DRG1 PE=1 SV=1	1	1	1	1	3.3	40.542	367	6.3328	0	1	0	1	0	1	0	3.3	20402000	0	20402000	816100	0	816100
Q14677;A0A0S2Z5H3;A0A0S2Z4Y4	Q14677;A0A0S2Z5H3;A0A0S2Z4Y4	Clathrin interactor 1;Clathrin interactor 1 isoform 2 (Fragment);	CLINT1;	sp|Q14677|EPN4_HUMAN Clathrin interactor 1 OS=Homo sapiens OX=9606 GN=CLINT1 PE=1 SV=1;tr|A0A0S2Z5H3|A0A0S2Z5H3_HUMAN Clathrin interactor 1 isoform 2 (Fragment) OS=Homo sapiens OX=9606 GN=CLINT1 PE=2 SV=1;tr|A0A0S2Z4Y4|A0A0S2Z4Y4_HUMAN Clathrin interactor	3	1	1	1	1.8	68.259	625	6.2928	0	1	0	1	0	1	0	1.8	31342000	0	31342000	1160800	0	1160800
P10620;F5H7F6;F5H6X2;Q6LET6;A0A024RAX2	P10620;F5H7F6;F5H6X2;Q6LET6;A0A024RAX2	Microsomal glutathione S-transferase 1;Microsomal glutathione S-transferase 1 (Fragment);	MGST1;	sp|P10620|MGST1_HUMAN Microsomal glutathione S-transferase 1 OS=Homo sapiens OX=9606 GN=MGST1 PE=1 SV=1;tr|F5H7F6|F5H7F6_HUMAN Microsomal glutathione S-transferase 1 (Fragment) OS=Homo sapiens OX=9606 GN=MGST1 PE=1 SV=1;tr|F5H6X2|F5H6X2_HUMAN Microsomal gl	5	1	1	1	8.4	17.598	155	6.2918	0	1	0	1	0	1	0	8.4	50392000	0	50392000	8398700	0	8398700
P00352;B4DXX3;B4DDF8;V9HW83;V9HVX6	P00352;B4DXX3;B4DDF8;V9HW83;V9HVX6	Aldehyde dehydrogenase 1A1;cDNA FLJ50286, highly similar to Retinal dehydrogenase 1;	ALDH1A1;	sp|P00352|AL1A1_HUMAN Aldehyde dehydrogenase 1A1 OS=Homo sapiens OX=9606 GN=ALDH1A1 PE=1 SV=2;tr|B4DXX3|B4DXX3_HUMAN cDNA FLJ50286, highly similar to Retinal dehydrogenase 1 OS=Homo sapiens OX=9606 PE=2 SV=1;tr|B4DDF8|B4DDF8_HUMAN cDNA FLJ51786, highly sim	5	1	1	1	2.6	54.861	501	6.2844	0	1	0	1	0	1	0	2.6	18204000	0	18204000	728180	0	728180
P41091;Q2VIR3	P41091;Q2VIR3	Eukaryotic translation initiation factor 2 subunit 3;Eukaryotic translation initiation factor 2 subunit 3B	EIF2S3;EIF2S3B	sp|P41091|IF2G_HUMAN Eukaryotic translation initiation factor 2 subunit 3 OS=Homo sapiens OX=9606 GN=EIF2S3 PE=1 SV=3;sp|Q2VIR3|IF2GL_HUMAN Eukaryotic translation initiation factor 2 subunit 3B OS=Homo sapiens OX=9606 GN=EIF2S3B PE=2 SV=2	2	1	1	1	3.4	51.109	472	6.2561	0	1	0	1	0	1	0	3.4	38042000	0	38042000	1521700	0	1521700
Q9Y5X1;A0A7P0T8M2;B3KXH8;A0A7P0T8Z7;A0A7P0TBI9;A0A7P0Z4A2;A0A7P0Z4A5;A0A7P0T8D4;B2RAU5;A0A7P0T8S8;A0A7P0T8Z2;A0A7P0T8C7	Q9Y5X1;A0A7P0T8M2;B3KXH8;A0A7P0T8Z7;A0A7P0TBI9;A0A7P0Z4A2;A0A7P0Z4A5;A0A7P0T8D4;B2RAU5;A0A7P0T8S8;A0A7P0T8Z2;A0A7P0T8C7	Sorting nexin-9;	SNX9;	sp|Q9Y5X1|SNX9_HUMAN Sorting nexin-9 OS=Homo sapiens OX=9606 GN=SNX9 PE=1 SV=1;tr|A0A7P0T8M2|A0A7P0T8M2_HUMAN Sorting nexin-9 OS=Homo sapiens OX=9606 GN=SNX9 PE=1 SV=1;tr|B3KXH8|B3KXH8_HUMAN cDNA FLJ45417 fis, clone BRHIP3033811, highly similar to Sorting	12	1	1	1	2.4	66.591	595	6.19	0	1	0	1	0	1	0	2.4	18535000	0	18535000	661970	0	661970
Q86Y34;H3BRU4	Q86Y34;H3BRU4	Adhesion G protein-coupled receptor G3	ADGRG3	sp|Q86Y34|AGRG3_HUMAN Adhesion G protein-coupled receptor G3 OS=Homo sapiens OX=9606 GN=ADGRG3 PE=1 SV=1;tr|H3BRU4|H3BRU4_HUMAN Adhesion G protein-coupled receptor G3 OS=Homo sapiens OX=9606 GN=ADGRG3 PE=1 SV=1	2	1	1	1	2.2	60.86	549	6.1875	0	1	0	1	0	1	0	2.2	0	0	0	0	0	0
Q5SRN2;A0A0G2JML4;A0A0G2JQ19;A0A0G2JNW1;A0A087WYQ2;A0A0G2JN18;A0A140T9M2;A0A0G2JP41;A0A0G2JM93;A0A140T960;A0A140T8X9;A0A0G2JKA5;A0A140T9Y3;F8VVU2;A0A1U9X7E0;C9J9T8;A0A1U9X7D7;A0A1U9X7D6;A0A1U9X7D5;A0A1U9X7D2;A0A1U9X7D1;A0A0G2JM37;A0A0G2JPA5;A0A0G2JN90;A0A0G2JMA0;B4DXY0;E9PLW3;A0A0G2JMH0;Q13647;A0A1U9X7D9	Q5SRN2;A0A0G2JML4;A0A0G2JQ19;A0A0G2JNW1;A0A087WYQ2;A0A0G2JN18;A0A140T9M2;A0A0G2JP41;A0A0G2JM93;A0A140T960;A0A140T8X9;A0A0G2JKA5;A0A140T9Y3;F8VVU2;A0A1U9X7E0;C9J9T8;A0A1U9X7D7;A0A1U9X7D6;A0A1U9X7D5;A0A1U9X7D2;A0A1U9X7D1;A0A0G2JM37;A0A0G2JPA5;A0A0G2JN90;A0A0G2JMA0;B4DXY0;E9PLW3;A0A0G2JMH0;Q13647;A0A1U9X7D9	Testis-expressed basic protein 1;	TSBP1;	sp|Q5SRN2|TSBP1_HUMAN Testis-expressed basic protein 1 OS=Homo sapiens OX=9606 GN=TSBP1 PE=2 SV=3;tr|A0A0G2JML4|A0A0G2JML4_HUMAN Testis-expressed basic protein 1 OS=Homo sapiens OX=9606 GN=TSBP1 PE=1 SV=1;tr|A0A0G2JQ19|A0A0G2JQ19_HUMAN Testis-expressed bas	30	1	1	1	2.7	61.625	563	6.1829	0	1	0	1	0	1	0	2.7	20932000	0	20932000	486780	0	486780
B5MCW2	B5MCW2	60S ribosomal protein L3 (Fragment)	RPL3	tr|B5MCW2|B5MCW2_HUMAN 60S ribosomal protein L3 (Fragment) OS=Homo sapiens OX=9606 GN=RPL3 PE=1 SV=1	1	4	1	1	13.6	31.243	272	6.1822	0	4	0	1	0	1	0	13.6	42523000	0	42523000	3037400	0	3037400
A0A6Q8PGF3;A0A6Q8PFP1;A0A6Q8PH39;A0A6Q8PG79;A0A6Q8PGL5;A0A6Q8PFB0;A0A6Q8PGG4	A0A6Q8PGF3;A0A6Q8PFP1;A0A6Q8PH39;A0A6Q8PG79;A0A6Q8PGL5;A0A6Q8PFB0;A0A6Q8PGG4	Tripartite motif-containing protein 2;	TRIM2;	tr|A0A6Q8PGF3|A0A6Q8PGF3_HUMAN Tripartite motif-containing protein 2 OS=Homo sapiens OX=9606 GN=TRIM2 PE=4 SV=1;tr|A0A6Q8PFP1|A0A6Q8PFP1_HUMAN Tripartite motif-containing protein 2 OS=Homo sapiens OX=9606 GN=TRIM2 PE=1 SV=1;tr|A0A6Q8PH39|A0A6Q8PH39_HUMAN T	7	1	1	1	17.3	10.988	98	6.1691	0	1	0	1	0	1	0	17.3	75918000	0	75918000	12653000	0	12653000
D6R9P3;D6RD18;B4DMY3;D6RBZ0;Q53F64	D6R9P3;D6RD18;B4DMY3;D6RBZ0;Q53F64	Heterogeneous nuclear ribonucleoprotein A/B;	HNRNPAB;	tr|D6R9P3|D6R9P3_HUMAN Heterogeneous nuclear ribonucleoprotein A/B OS=Homo sapiens OX=9606 GN=HNRNPAB PE=1 SV=1;tr|D6RD18|D6RD18_HUMAN Heterogeneous nuclear ribonucleoprotein A/B OS=Homo sapiens OX=9606 GN=HNRNPAB PE=1 SV=1;tr|B4DMY3|B4DMY3_HUMAN cDNA FLJ6	5	1	1	1	5	30.302	280	6.1263	0	1	0	1	0	1	0	5	68100000	0	68100000	4864300	0	4864300
P69905;U6A216;A0A1K0GXZ1;A0A0K2BMD8;A0A385HVY8;A0A385HVZ2;I1VZV6;A0A385HW02;A0A385HW21;D1MGQ2;U3PXP0;A0A385HW00;A0A2R8Y7C0;V9H1D9;E1B2D1;E9M4D4;Q4ZGM8;Q9BX83;A0A1S5UZ39;A0A385HW63	P69905;U6A216;A0A1K0GXZ1;A0A0K2BMD8;A0A385HVY8;A0A385HVZ2;I1VZV6;A0A385HW02;A0A385HW21;D1MGQ2;U3PXP0;A0A385HW00;A0A2R8Y7C0;V9H1D9;E1B2D1;E9M4D4;Q4ZGM8;Q9BX83;A0A1S5UZ39;A0A385HW63	Hemoglobin subunit alpha;Mutant hemoglobin alpha 1 globin chain (Fragment);Globin C1	HBA1;	sp|P69905|HBA_HUMAN Hemoglobin subunit alpha OS=Homo sapiens OX=9606 GN=HBA1 PE=1 SV=2;tr|U6A216|U6A216_HUMAN Mutant hemoglobin alpha 1 globin chain (Fragment) OS=Homo sapiens OX=9606 GN=HBA1 PE=3 SV=1;tr|A0A1K0GXZ1|A0A1K0GXZ1_HUMAN Globin C1 OS=Homo sapie	20	1	1	1	10.6	15.257	142	6.1253	0	1	0	1	0	1	0	10.6	33952000	0	33952000	4244000	0	4244000
Q96PP8;Q8N4Q4;E7ETN8;Q8NF03	Q96PP8;Q8N4Q4;E7ETN8;Q8NF03	Guanylate-binding protein 5;Similar to guanylate binding protein 5 (Fragment);	GBP5;	sp|Q96PP8|GBP5_HUMAN Guanylate-binding protein 5 OS=Homo sapiens OX=9606 GN=GBP5 PE=1 SV=1;tr|Q8N4Q4|Q8N4Q4_HUMAN Similar to guanylate binding protein 5 (Fragment) OS=Homo sapiens OX=9606 PE=2 SV=1;tr|E7ETN8|E7ETN8_HUMAN Guanylate-binding protein 5 (Fragme	4	1	1	1	1.7	66.616	586	6.122	0	1	0	1	0	1	0	1.7	929240000	0	929240000	25812000	0	25812000
P39019;M0R2L9;M0QYF7;M0R140;B0ZBD0;Q8WVX7	P39019;M0R2L9;M0QYF7;M0R140;B0ZBD0;Q8WVX7	40S ribosomal protein S19;40S ribosomal protein S19 (Fragment)	RPS19;	sp|P39019|RS19_HUMAN 40S ribosomal protein S19 OS=Homo sapiens OX=9606 GN=RPS19 PE=1 SV=2;tr|M0R2L9|M0R2L9_HUMAN 40S ribosomal protein S19 (Fragment) OS=Homo sapiens OX=9606 GN=RPS19 PE=1 SV=1;tr|M0QYF7|M0QYF7_HUMAN 40S ribosomal protein S19 (Fragment) OS=	6	1	1	1	9	16.06	145	6.0902	0	1	0	1	0	1	0	9	11901000	0	11901000	991790	0	991790
Q6ZMY9;B7ZLN6;H0YCN3;D3DWN4	Q6ZMY9;B7ZLN6;H0YCN3;D3DWN4	Zinc finger protein 517;ZNF517 protein (Fragment);Zinc finger protein 517 (Fragment)	ZNF517;	sp|Q6ZMY9|ZN517_HUMAN Zinc finger protein 517 OS=Homo sapiens OX=9606 GN=ZNF517 PE=2 SV=2;tr|B7ZLN6|B7ZLN6_HUMAN ZNF517 protein (Fragment) OS=Homo sapiens OX=9606 GN=ZNF517 PE=2 SV=1;tr|H0YCN3|H0YCN3_HUMAN Zinc finger protein 517 (Fragment) OS=Homo sapiens	4	1	1	1	3	54.71	492	6.0895	0	1	0	1	0	1	0	3	65055000	0	65055000	1858700	0	1858700
P49207;Q5MK14;A1LUY1	P49207;Q5MK14;A1LUY1	60S ribosomal protein L34;60S ribosomal protein L34 (Fragment)	RPL34;	sp|P49207|RL34_HUMAN 60S ribosomal protein L34 OS=Homo sapiens OX=9606 GN=RPL34 PE=1 SV=3;tr|Q5MK14|Q5MK14_HUMAN 60S ribosomal protein L34 (Fragment) OS=Homo sapiens OX=9606 PE=2 SV=1;tr|A1LUY1|A1LUY1_HUMAN 60S ribosomal protein L34 OS=Homo sapiens OX=9606	3	1	1	1	6.8	13.293	117	6.0767	0	1	0	1	0	1	0	6.8	249340000	0	249340000	41557000	0	41557000
P51116	P51116	Fragile X mental retardation syndrome-related protein 2	FXR2	sp|P51116|FXR2_HUMAN Fragile X mental retardation syndrome-related protein 2 OS=Homo sapiens OX=9606 GN=FXR2 PE=1 SV=2	1	1	1	1	2.1	74.222	673	6.0712	0	1	0	1	0	1	0	2.1	18528000	0	18528000	441140	0	441140
A0A0C4DGB4	A0A0C4DGB4	Zinc finger protein 550	ZNF550	tr|A0A0C4DGB4|A0A0C4DGB4_HUMAN Zinc finger protein 550 OS=Homo sapiens OX=9606 GN=ZNF550 PE=1 SV=1	1	1	1	1	3.7	43.841	381	6.0582	0	1	0	1	0	1	0	3.7	74809000	0	74809000	2579600	0	2579600
P62277;J3KMX5	P62277;J3KMX5	40S ribosomal protein S13	RPS13	sp|P62277|RS13_HUMAN 40S ribosomal protein S13 OS=Homo sapiens OX=9606 GN=RPS13 PE=1 SV=2;tr|J3KMX5|J3KMX5_HUMAN 40S ribosomal protein S13 OS=Homo sapiens OX=9606 GN=RPS13 PE=1 SV=1	2	1	1	1	9.9	17.222	151	6.0373	0	1	0	1	0	1	0	9.9	71201000	0	71201000	6472800	0	6472800
O00483;A0A024R9Z0	O00483;A0A024R9Z0	Cytochrome c oxidase subunit NDUFA4;NADH dehydrogenase (Ubiquinone) 1 alpha subcomplex, 4, 9kDa, isoform CRA_b	NDUFA4	sp|O00483|NDUA4_HUMAN Cytochrome c oxidase subunit NDUFA4 OS=Homo sapiens OX=9606 GN=NDUFA4 PE=1 SV=1;tr|A0A024R9Z0|A0A024R9Z0_HUMAN NADH dehydrogenase (Ubiquinone) 1 alpha subcomplex, 4, 9kDa, isoform CRA_b OS=Homo sapiens OX=9606 GN=NDUFA4 PE=4 SV=1	2	1	1	1	14.8	9.3697	81	6.0353	0	1	0	1	0	1	0	14.8	46791000	0	46791000	7798400	0	7798400
O75761	O75761	Ranbp3 protein	ranbp3	tr|O75761|O75761_HUMAN Ranbp3 protein OS=Homo sapiens OX=9606 GN=ranbp3 PE=2 SV=1	1	1	1	1	5.9	23.924	221	6.0325	0	1	0	1	0	1	0	5.9	192360000	0	192360000	12824000	0	12824000
P62910;D3YTB1;A0A024R2G7;F8W727	P62910;D3YTB1;A0A024R2G7;F8W727	60S ribosomal protein L32;60S ribosomal protein L32 (Fragment);	RPL32;	sp|P62910|RL32_HUMAN 60S ribosomal protein L32 OS=Homo sapiens OX=9606 GN=RPL32 PE=1 SV=2;tr|D3YTB1|D3YTB1_HUMAN 60S ribosomal protein L32 (Fragment) OS=Homo sapiens OX=9606 GN=RPL32 PE=1 SV=1;tr|A0A024R2G7|A0A024R2G7_HUMAN Ribosomal protein L32, isoform C	4	1	1	1	9.6	15.86	135	6.0312	0	1	0	1	0	1	0	9.6	95698000	0	95698000	13671000	0	13671000
Q6ZMS7	Q6ZMS7	Zinc finger protein 783	ZNF783	sp|Q6ZMS7|ZN783_HUMAN Zinc finger protein 783 OS=Homo sapiens OX=9606 GN=ZNF783 PE=1 SV=2	1	1	1	1	1.8	61.013	546	6.0097	0	1	0	1	0	1	0	1.8	183600000	0	183600000	4080100	0	4080100
Q8WWI1;E9PMP7;H0Y424;E9PMS6;B7Z8W3;A0A1P7ZIM8;A0A0A0MTE2;E9PMT2;F8WD26;F8J2B5;J3KP06	Q8WWI1;E9PMP7;H0Y424;E9PMS6;B7Z8W3;A0A1P7ZIM8;A0A0A0MTE2;E9PMT2;F8WD26;F8J2B5;J3KP06	LIM domain only protein 7;LIM domain only protein 7 (Fragment)	LMO7;	sp|Q8WWI1|LMO7_HUMAN LIM domain only protein 7 OS=Homo sapiens OX=9606 GN=LMO7 PE=1 SV=3;tr|E9PMP7|E9PMP7_HUMAN LIM domain only protein 7 (Fragment) OS=Homo sapiens OX=9606 GN=LMO7 PE=1 SV=8;tr|H0Y424|H0Y424_HUMAN LIM domain only protein 7 (Fragment) OS=Ho	11	1	1	1	0.8	192.69	1683	5.9883	0	1	0	1	0	1	0	0.8	15946000	0	15946000	143650	0	143650
L8E8K3	L8E8K3	Alternative protein SPOCK2	SPOCK2	tr|L8E8K3|L8E8K3_HUMAN Alternative protein SPOCK2 OS=Homo sapiens OX=9606 GN=SPOCK2 PE=4 SV=1	1	1	1	1	14.3	7.8028	70	5.9857	0	1	0	1	0	1	0	14.3	278370000	0	278370000	69592000	0	69592000
O60506;Q05CK9;B7Z645;A0A7I2V2F2;A0A7I2V309;Q59GL1;A0A7I2V4Z0;A0A7I2YQN2;B2R8Z8;B7Z213;A0A7I2YQV8;A0A7I2V346	O60506;Q05CK9;B7Z645;A0A7I2V2F2;A0A7I2V309;Q59GL1;A0A7I2V4Z0;A0A7I2YQN2;B2R8Z8;B7Z213;A0A7I2YQV8;A0A7I2V346	Heterogeneous nuclear ribonucleoprotein Q;SYNCRIP protein (Fragment);	SYNCRIP;	sp|O60506|HNRPQ_HUMAN Heterogeneous nuclear ribonucleoprotein Q OS=Homo sapiens OX=9606 GN=SYNCRIP PE=1 SV=2;tr|Q05CK9|Q05CK9_HUMAN SYNCRIP protein (Fragment) OS=Homo sapiens OX=9606 GN=SYNCRIP PE=2 SV=1;tr|B7Z645|B7Z645_HUMAN Heterogeneous nuclear ribonuc	12	2	1	1	4	69.602	623	5.9813	0	2	0	1	0	1	0	4	62882000	0	62882000	1612300	0	1612300
Q8NDV3	Q8NDV3	Structural maintenance of chromosomes protein 1B	SMC1B	sp|Q8NDV3|SMC1B_HUMAN Structural maintenance of chromosomes protein 1B OS=Homo sapiens OX=9606 GN=SMC1B PE=2 SV=2	1	1	1	1	0.7	143.91	1235	5.9563	0	1	0	1	0	1	0	0.7	69405000	0	69405000	889810	0	889810
Q14833;B3KX58;A8K0J8;B7ZLU9;A8K0G9;A1L4F9	Q14833;B3KX58;A8K0J8;B7ZLU9;A8K0G9;A1L4F9	Metabotropic glutamate receptor 4;cDNA FLJ44792 fis, clone BRACE3039378, highly similar to Metabotropic glutamate receptor 4;	GRM4;	sp|Q14833|GRM4_HUMAN Metabotropic glutamate receptor 4 OS=Homo sapiens OX=9606 GN=GRM4 PE=1 SV=1;tr|B3KX58|B3KX58_HUMAN cDNA FLJ44792 fis, clone BRACE3039378, highly similar to Metabotropic glutamate receptor 4 OS=Homo sapiens OX=9606 PE=2 SV=1;tr|A8K0J8|A	6	1	1	1	1.3	101.87	912	5.9526	0	1	0	1	0	1	0	1.3	14530000	0	14530000	279410	0	279410
Q9UE37	Q9UE37	Glutathione transferase (Fragment)	GSTmu3	tr|Q9UE37|Q9UE37_HUMAN Glutathione transferase (Fragment) OS=Homo sapiens OX=9606 GN=GSTmu3 PE=4 SV=1	1	1	1	1	14.6	9.779	82	5.9512	0	1	0	1	0	1	0	14.6	278960000	0	278960000	46494000	0	46494000
A0A140T9M5	A0A140T9M5	HLA class I histocompatibility antigen, C alpha chain (Fragment)	HLA-C	tr|A0A140T9M5|A0A140T9M5_HUMAN HLA class I histocompatibility antigen, C alpha chain (Fragment) OS=Homo sapiens OX=9606 GN=HLA-C PE=1 SV=1	1	1	1	1	6.1	29.628	261	5.9416	0	1	0	1	0	1	0	6.1	798790000	0	798790000	46987000	0	46987000
Q86XE3	Q86XE3	Calcium uptake protein 3, mitochondrial	MICU3	sp|Q86XE3|MICU3_HUMAN Calcium uptake protein 3, mitochondrial OS=Homo sapiens OX=9606 GN=MICU3 PE=1 SV=1	1	1	1	1	1.5	60.711	530	5.9292	0	1	0	1	0	1	0	1.5	127630000	0	127630000	3988600	0	3988600
Q86UP2;G3V4Y7;A0A024R663	Q86UP2;G3V4Y7;A0A024R663	Kinectin;Kinectin 1 (Kinesin receptor), isoform CRA_a	KTN1	sp|Q86UP2|KTN1_HUMAN Kinectin OS=Homo sapiens OX=9606 GN=KTN1 PE=1 SV=1;tr|G3V4Y7|G3V4Y7_HUMAN Kinectin OS=Homo sapiens OX=9606 GN=KTN1 PE=1 SV=1;tr|A0A024R663|A0A024R663_HUMAN Kinectin 1 (Kinesin receptor), isoform CRA_a OS=Homo sapiens OX=9606 GN=KTN1 PE	3	1	1	1	1.1	156.27	1357	5.9254	0	1	0	1	0	1	0	1.1	0	0	0	0	0	0
F1T0I6	F1T0I6	Hypothetical LOC729421	LOC729421	tr|F1T0I6|F1T0I6_HUMAN Hypothetical LOC729421 OS=Homo sapiens OX=9606 GN=LOC729421 PE=2 SV=1	1	1	1	1	10.9	11.358	110	5.9199	0	1	0	1	0	1	0	10.9	0	0	0	0	0	0
Q9BUB5;E9PN34;E9PSE0;E9PLE7;E9PMM8;B4E1V9;E9PIA0;B3KU24;A0A499FJS1;A8K341;A0A499FJN1;B5BUJ6;B5BU64;A0A499FIS5	Q9BUB5;E9PN34;E9PSE0;E9PLE7;E9PMM8;B4E1V9;E9PIA0;B3KU24;A0A499FJS1;A8K341;A0A499FJN1;B5BUJ6;B5BU64;A0A499FIS5	MAP kinase-interacting serine/threonine-protein kinase 1;	MKNK1;	sp|Q9BUB5|MKNK1_HUMAN MAP kinase-interacting serine/threonine-protein kinase 1 OS=Homo sapiens OX=9606 GN=MKNK1 PE=1 SV=1;tr|E9PN34|E9PN34_HUMAN MAP kinase-interacting serine/threonine-protein kinase 1 OS=Homo sapiens OX=9606 GN=MKNK1 PE=1 SV=2;tr|E9PSE0|E	14	1	1	1	3.4	51.342	465	5.9144	0	1	0	1	0	1	0	3.4	27846000	0	27846000	1160300	0	1160300
A3KMH1	A3KMH1	von Willebrand factor A domain-containing protein 8	VWA8	sp|A3KMH1|VWA8_HUMAN von Willebrand factor A domain-containing protein 8 OS=Homo sapiens OX=9606 GN=VWA8 PE=1 SV=2	1	1	1	1	0.5	214.82	1905	5.9112	0	1	0	1	0	1	0	0.5	20612000	0	20612000	164900	0	164900
Q01130;J3QL05;J3KP15;B3KUY1;Q53FN0;A0A024R8U5	Q01130;J3QL05;J3KP15;B3KUY1;Q53FN0;A0A024R8U5	Serine/arginine-rich splicing factor 2;Serine/arginine-rich splicing factor 2 (Fragment);	SRSF2;	sp|Q01130|SRSF2_HUMAN Serine/arginine-rich splicing factor 2 OS=Homo sapiens OX=9606 GN=SRSF2 PE=1 SV=4;tr|J3QL05|J3QL05_HUMAN Serine/arginine-rich splicing factor 2 (Fragment) OS=Homo sapiens OX=9606 GN=SRSF2 PE=1 SV=1;tr|J3KP15|J3KP15_HUMAN Serine/argini	6	1	1	1	5	25.476	221	5.8819	0	1	0	1	0	1	0	5	27343000	0	27343000	2485700	0	2485700
A0A5C2GFG5	A0A5C2GFG5	IGH + IGL c629_heavy_IGHV1-69_IGHD2-21_IGHJ6 (Fragment)		tr|A0A5C2GFG5|A0A5C2GFG5_HUMAN IGH + IGL c629_heavy_IGHV1-69_IGHD2-21_IGHJ6 (Fragment) OS=Homo sapiens OX=9606 PE=2 SV=1	1	1	1	1	11.1	13.42	126	5.8799	0	1	0	1	0	1	0	11.1	106660000	0	106660000	13333000	0	13333000
P53680;M0QZ21;M0R0N4;M0QYZ2	P53680;M0QZ21;M0R0N4;M0QYZ2	AP-2 complex subunit sigma;AP complex subunit sigma	AP2S1;	sp|P53680|AP2S1_HUMAN AP-2 complex subunit sigma OS=Homo sapiens OX=9606 GN=AP2S1 PE=1 SV=2;tr|M0QZ21|M0QZ21_HUMAN AP complex subunit sigma OS=Homo sapiens OX=9606 GN=AP2S1 PE=1 SV=1;tr|M0R0N4|M0R0N4_HUMAN AP complex subunit sigma OS=Homo sapiens OX=9606 G	4	1	1	1	5.6	17.018	142	5.8794	0	1	0	1	0	1	0	5.6	62023000	0	62023000	8860400	0	8860400
Q9P035;H3BMZ1;H3BRL8;H3BPZ1;H3BS72	Q9P035;H3BMZ1;H3BRL8;H3BPZ1;H3BS72	Very-long-chain (3R)-3-hydroxyacyl-CoA dehydratase 3;Very-long-chain (3R)-3-hydroxyacyl-CoA dehydratase (Fragment);	HACD3;	sp|Q9P035|HACD3_HUMAN Very-long-chain (3R)-3-hydroxyacyl-CoA dehydratase 3 OS=Homo sapiens OX=9606 GN=HACD3 PE=1 SV=2;tr|H3BMZ1|H3BMZ1_HUMAN Very-long-chain (3R)-3-hydroxyacyl-CoA dehydratase (Fragment) OS=Homo sapiens OX=9606 GN=HACD3 PE=1 SV=1;tr|H3BRL8|	5	1	1	1	3.9	43.159	362	5.8747	0	1	0	1	0	1	0	3.9	30984000	0	30984000	1721400	0	1721400
A7Y9J9;Q9HC84	A7Y9J9;Q9HC84	Mucin 5AC, oligomeric mucus/gel-forming;Mucin-5B	MUC5AC;MUC5B	tr|A7Y9J9|A7Y9J9_HUMAN Mucin 5AC, oligomeric mucus/gel-forming OS=Homo sapiens OX=9606 GN=MUC5AC PE=4 SV=1;sp|Q9HC84|MUC5B_HUMAN Mucin-5B OS=Homo sapiens OX=9606 GN=MUC5B PE=1 SV=3	2	1	1	1	0.3	648.8	6207	5.8674	0	1	0	1	0	1	0	0.3	110590000	0	110590000	509630	0	509630
P17027;H3BMC6;B4DLS2;Q7Z3R2;B3KR55;A0A3B3ITE4	P17027;H3BMC6;B4DLS2;Q7Z3R2;B3KR55;A0A3B3ITE4	Zinc finger protein 23;Zinc finger protein 23 (Fragment);	ZNF23;	sp|P17027|ZNF23_HUMAN Zinc finger protein 23 OS=Homo sapiens OX=9606 GN=ZNF23 PE=1 SV=3;tr|H3BMC6|H3BMC6_HUMAN Zinc finger protein 23 (Fragment) OS=Homo sapiens OX=9606 GN=ZNF23 PE=1 SV=1;tr|B4DLS2|B4DLS2_HUMAN cDNA FLJ50803, highly similar to Zinc finger	6	1	1	1	1.7	73.058	643	5.858	0	1	0	1	0	1	0	1.7	31534000	0	31534000	594970	0	594970
Q9Y6N5;H3BNX3;Q9UHS8;Q53HW7;B2R7T6;A0A024R5X2	Q9Y6N5;H3BNX3;Q9UHS8;Q53HW7;B2R7T6;A0A024R5X2	Sulfide:quinone oxidoreductase, mitochondrial;Pyr_redox_2 domain-containing protein (Fragment);PRO1975	SQOR;	sp|Q9Y6N5|SQOR_HUMAN Sulfide:quinone oxidoreductase, mitochondrial OS=Homo sapiens OX=9606 GN=SQOR PE=1 SV=1;tr|H3BNX3|H3BNX3_HUMAN Pyr_redox_2 domain-containing protein (Fragment) OS=Homo sapiens OX=9606 PE=4 SV=1;tr|Q9UHS8|Q9UHS8_HUMAN PRO1975 OS=Homo sa	6	1	1	1	2.7	49.96	450	5.8497	0	1	0	1	0	1	0	2.7	0	0	0	0	0	0
P23396;H0YES8;E9PQX2;E9PQ96;E9PJH4;F2Z2S8;H0YF32;E9PK82;H0YCJ7;E9PPU1;H0YEU2;E9PL09;Q53G83	P23396;H0YES8;E9PQX2;E9PQ96;E9PJH4;F2Z2S8;H0YF32;E9PK82;H0YCJ7;E9PPU1;H0YEU2;E9PL09;Q53G83	40S ribosomal protein S3;40S ribosomal protein S3 (Fragment)	RPS3;	sp|P23396|RS3_HUMAN 40S ribosomal protein S3 OS=Homo sapiens OX=9606 GN=RPS3 PE=1 SV=2;tr|H0YES8|H0YES8_HUMAN 40S ribosomal protein S3 (Fragment) OS=Homo sapiens OX=9606 GN=RPS3 PE=1 SV=1;tr|E9PQX2|E9PQX2_HUMAN 40S ribosomal protein S3 OS=Homo sapiens OX=9	13	1	1	1	3.7	26.688	243	5.8496	0	1	0	1	0	1	0	3.7	132200000	0	132200000	6957900	0	6957900
Q9P225;I3L520	Q9P225;I3L520	Dynein axonemal heavy chain 2;Dynein axonemal heavy chain 2 (Fragment)	DNAH2	sp|Q9P225|DYH2_HUMAN Dynein axonemal heavy chain 2 OS=Homo sapiens OX=9606 GN=DNAH2 PE=1 SV=3;tr|I3L520|I3L520_HUMAN Dynein axonemal heavy chain 2 (Fragment) OS=Homo sapiens OX=9606 GN=DNAH2 PE=1 SV=8	2	1	1	1	0.3	507.69	4427	5.8411	0	1	0	1	0	1	0	0.3	0	0	0	0	0	0
O14974;F8VW28;H0YHL8;F8VZN8;A0A024RBF1;B2RAH5	O14974;F8VW28;H0YHL8;F8VZN8;A0A024RBF1;B2RAH5	Protein phosphatase 1 regulatory subunit 12A;Protein phosphatase 1 regulatory subunit 12A (Fragment);	PPP1R12A;	sp|O14974|MYPT1_HUMAN Protein phosphatase 1 regulatory subunit 12A OS=Homo sapiens OX=9606 GN=PPP1R12A PE=1 SV=1;tr|F8VW28|F8VW28_HUMAN Protein phosphatase 1 regulatory subunit 12A (Fragment) OS=Homo sapiens OX=9606 GN=PPP1R12A PE=1 SV=1;tr|H0YHL8|H0YHL8_H	6	1	1	1	1.4	115.28	1030	5.8266	1	0	1	0	1	0	1.4	0	0	0	0	0	0	0
Q6ZSX8	Q6ZSX8	cDNA FLJ45139 fis, clone BRAWH3039623		tr|Q6ZSX8|Q6ZSX8_HUMAN cDNA FLJ45139 fis, clone BRAWH3039623 OS=Homo sapiens OX=9606 PE=2 SV=1	1	1	1	1	4.4	15.475	136	5.8237	0	1	0	1	0	1	0	4.4	146160000	0	146160000	18270000	0	18270000
Q9NPH3;A8K6K4	Q9NPH3;A8K6K4	Interleukin-1 receptor accessory protein;	IL1RAP;	sp|Q9NPH3|IL1AP_HUMAN Interleukin-1 receptor accessory protein OS=Homo sapiens OX=9606 GN=IL1RAP PE=1 SV=2;tr|A8K6K4|A8K6K4_HUMAN cDNA FLJ77565, highly similar to Homo sapiens interleukin 1 receptor accessory protein (IL1RAP), transcript variant 1, mRNA OS	2	1	1	1	2.3	65.418	570	5.8197	1	0	1	0	1	0	2.3	0	0	0	0	0	0	0
Q14697;B4DIW2;F5H6X6;B4DSM6;E9PKU7;B4DZ53;V9HWJ0;B4DJ30	Q14697;B4DIW2;F5H6X6;B4DSM6;E9PKU7;B4DZ53;V9HWJ0;B4DJ30	Neutral alpha-glucosidase AB;cDNA FLJ54035, highly similar to Neutral alpha-glucosidase AB;	GANAB;	sp|Q14697|GANAB_HUMAN Neutral alpha-glucosidase AB OS=Homo sapiens OX=9606 GN=GANAB PE=1 SV=3;tr|B4DIW2|B4DIW2_HUMAN cDNA FLJ54035, highly similar to Neutral alpha-glucosidase AB OS=Homo sapiens OX=9606 PE=2 SV=1;tr|F5H6X6|F5H6X6_HUMAN Neutral alpha-glucos	8	1	1	1	1.5	106.87	944	5.8166	0	1	0	1	0	1	0	1.5	93210000	0	93210000	1694700	0	1694700
P62266;D6RDJ2;D6RIX0;D6R9I7;D6RD47;A8K517	P62266;D6RDJ2;D6RIX0;D6R9I7;D6RD47;A8K517	40S ribosomal protein S23	RPS23;	sp|P62266|RS23_HUMAN 40S ribosomal protein S23 OS=Homo sapiens OX=9606 GN=RPS23 PE=1 SV=3;tr|D6RDJ2|D6RDJ2_HUMAN 40S ribosomal protein S23 OS=Homo sapiens OX=9606 GN=RPS23 PE=1 SV=1;tr|D6RIX0|D6RIX0_HUMAN 40S ribosomal protein S23 OS=Homo sapiens OX=9606 G	6	1	1	1	5.6	15.807	143	5.8048	0	1	0	1	0	1	0	5.6	190720000	0	190720000	23839000	0	23839000
Q12873;Q2TAZ1;B4DLC6	Q12873;Q2TAZ1;B4DLC6	Chromodomain-helicase-DNA-binding protein 3;CHD3 protein (Fragment);	CHD3;	sp|Q12873|CHD3_HUMAN Chromodomain-helicase-DNA-binding protein 3 OS=Homo sapiens OX=9606 GN=CHD3 PE=1 SV=3;tr|Q2TAZ1|Q2TAZ1_HUMAN CHD3 protein (Fragment) OS=Homo sapiens OX=9606 GN=CHD3 PE=2 SV=1;tr|B4DLC6|B4DLC6_HUMAN cDNA FLJ59330, highly similar to Chro	3	1	1	1	0.6	226.59	2000	5.7967	0	1	0	1	0	1	0	0.6	85328000	0	85328000	804980	0	804980
P28799;K7EMR1;K7EKL3;B4DJI2	P28799;K7EMR1;K7EKL3;B4DJI2	Progranulin;Progranulin (Fragment);	GRN;	sp|P28799|GRN_HUMAN Progranulin OS=Homo sapiens OX=9606 GN=GRN PE=1 SV=2;tr|K7EMR1|K7EMR1_HUMAN Progranulin (Fragment) OS=Homo sapiens OX=9606 GN=GRN PE=1 SV=1;tr|K7EKL3|K7EKL3_HUMAN Progranulin (Fragment) OS=Homo sapiens OX=9606 GN=GRN PE=1 SV=1;tr|B4DJI2	4	1	1	1	2.4	63.544	593	5.7901	0	1	0	1	0	1	0	2.4	16205000	0	16205000	704580	0	704580
Q8TCX0	Q8TCX0	Delta 2-isopentenyl pyrophosphate transferase-like protein (Fragment)		tr|Q8TCX0|Q8TCX0_HUMAN Delta 2-isopentenyl pyrophosphate transferase-like protein (Fragment) OS=Homo sapiens OX=9606 PE=2 SV=1	1	1	1	1	27.1	5.4574	48	5.7833	0	1	0	1	0	1	0	27.1	16011000	0	16011000	5336900	0	5336900
P78347;X5D7Q9;A0A0A0VEB4;A0A1W6S962;X5D2J9;Q499G6;X5D939;X5DNP5;A8K9W7;B4DH52;X5DR09;A0A494C1K3	P78347;X5D7Q9;A0A0A0VEB4;A0A1W6S962;X5D2J9;Q499G6;X5D939;X5DNP5;A8K9W7;B4DH52;X5DR09;A0A494C1K3	General transcription factor II-I;General transcription factor IIi isoform E (Fragment);	GTF2I;	sp|P78347|GTF2I_HUMAN General transcription factor II-I OS=Homo sapiens OX=9606 GN=GTF2I PE=1 SV=2;tr|X5D7Q9|X5D7Q9_HUMAN General transcription factor IIi isoform E (Fragment) OS=Homo sapiens OX=9606 GN=GTF2I PE=2 SV=1;tr|A0A0A0VEB4|A0A0A0VEB4_HUMAN GTF2I-	12	1	1	1	1.2	112.42	998	5.7822	1	0	1	0	1	0	1.2	0	0	0	0	0	0	0
A0A5C2GFX4	A0A5C2GFX4	IGH + IGL c71_light_IGKV1-9_IGKJ2 (Fragment)		tr|A0A5C2GFX4|A0A5C2GFX4_HUMAN IGH + IGL c71_light_IGKV1-9_IGKJ2 (Fragment) OS=Homo sapiens OX=9606 PE=2 SV=1	1	1	1	1	15	11.585	107	5.7799	0	1	0	1	0	1	0	15	18297000	0	18297000	3659500	0	3659500
P46940;Q6P1N4;A0A0J9YXZ5;A4QPB0;A0A024RC65	P46940;Q6P1N4;A0A0J9YXZ5;A4QPB0;A0A024RC65	Ras GTPase-activating-like protein IQGAP1;IQGAP1 protein (Fragment);	IQGAP1;	sp|P46940|IQGA1_HUMAN Ras GTPase-activating-like protein IQGAP1 OS=Homo sapiens OX=9606 GN=IQGAP1 PE=1 SV=1;tr|Q6P1N4|Q6P1N4_HUMAN IQGAP1 protein (Fragment) OS=Homo sapiens OX=9606 GN=IQGAP1 PE=2 SV=1;tr|A0A0J9YXZ5|A0A0J9YXZ5_HUMAN Ras GTPase-activating-li	5	1	1	1	2.3	189.25	1657	5.7796	0	1	0	1	0	1	0	2.3	71037000	0	71037000	747760	0	747760
Q7Z7A1;REV__H0YE54;REV__Q59HA1;REV__B4DYI0;REV__Q92805;REV__A0A024R869;B2RP65	Q7Z7A1;REV__H0YE54;REV__Q59HA1;REV__B4DYI0;REV__Q92805;REV__A0A024R869;B2RP65	Centriolin;Golgin subfamily A member 1 (Fragment);Golgin 97 variant (Fragment)	CNTRL;GOLGA1;	sp|Q7Z7A1|CNTRL_HUMAN Centriolin OS=Homo sapiens OX=9606 GN=CNTRL PE=1 SV=2;tr|H0YE54|H0YE54_HUMAN Golgin subfamily A member 1 (Fragment) OS=Homo sapiens OX=9606 GN=GOLGA1 PE=1 SV=1;tr|Q59HA1|Q59HA1_HUMAN Golgin 97 variant (Fragment) OS=Homo sapiens OX=960	7	1	1	1	0.3	268.88	2325	5.7789	0	1	0	1	0	1	0	0.3	219740000	0	219740000	1417700	0	1417700
Q14244;B2R704	Q14244;B2R704	Ensconsin;cDNA, FLJ93207, highly similar to Homo sapiens microtubule-associated protein 7 (MAP7), mRNA	MAP7;	sp|Q14244|MAP7_HUMAN Ensconsin OS=Homo sapiens OX=9606 GN=MAP7 PE=1 SV=1;tr|B2R704|B2R704_HUMAN cDNA, FLJ93207, highly similar to Homo sapiens microtubule-associated protein 7 (MAP7), mRNA OS=Homo sapiens OX=9606 PE=2 SV=1	2	1	1	1	1.5	84.051	749	5.7768	0	1	0	1	0	1	0	1.5	41187000	0	41187000	1083900	0	1083900
L0R4V5	L0R4V5	Alternative protein CBL	CBL	tr|L0R4V5|L0R4V5_HUMAN Alternative protein CBL OS=Homo sapiens OX=9606 GN=CBL PE=4 SV=1	1	1	1	1	27.5	5.6247	51	5.7687	0	1	0	1	0	1	0	27.5	221810000	0	221810000	73938000	0	73938000
P46783;A0A2R8Y6L3;F6U211;Q59GE4;A0A2R8Y7H1;S4R435;A0A2R8YFH6;A0A1W2PQS6;Q9NQ39	P46783;A0A2R8Y6L3;F6U211;Q59GE4;A0A2R8Y7H1;S4R435;A0A2R8YFH6;A0A1W2PQS6;Q9NQ39	40S ribosomal protein S10;RPS10-NUDT3 readthrough (Fragment);	RPS10;RPS10-NUDT3;	sp|P46783|RS10_HUMAN 40S ribosomal protein S10 OS=Homo sapiens OX=9606 GN=RPS10 PE=1 SV=1;tr|A0A2R8Y6L3|A0A2R8Y6L3_HUMAN RPS10-NUDT3 readthrough (Fragment) OS=Homo sapiens OX=9606 GN=RPS10-NUDT3 PE=3 SV=1;tr|F6U211|F6U211_HUMAN 40S ribosomal protein S10 OS	9	1	1	1	5.5	18.898	165	5.762	0	1	0	1	0	1	0	5.5	72852000	0	72852000	6071000	0	6071000
Q96NH3	Q96NH3	Protein broad-minded	TBC1D32	sp|Q96NH3|BROMI_HUMAN Protein broad-minded OS=Homo sapiens OX=9606 GN=TBC1D32 PE=1 SV=4	1	1	1	1	1.6	144.75	1257	5.7595	0	1	0	1	0	1	0	1.6	76635000	0	76635000	1216400	0	1216400
B4DY59	B4DY59	cDNA FLJ56267, highly similar to Transducin beta-like 2 protein		tr|B4DY59|B4DY59_HUMAN cDNA FLJ56267, highly similar to Transducin beta-like 2 protein OS=Homo sapiens OX=9606 PE=2 SV=1	1	1	1	1	4.4	35.379	318	5.7579	1	0	1	0	1	0	4.4	0	0	0	0	0	0	0
Q9BUJ2;M0R3F1;A8K3W4;A0A024R0J9;A0A0A0MRA5;B7Z4B8;A8K6U7;A8K5K0	Q9BUJ2;M0R3F1;A8K3W4;A0A024R0J9;A0A0A0MRA5;B7Z4B8;A8K6U7;A8K5K0	Heterogeneous nuclear ribonucleoprotein U-like protein 1;Heterogeneous nuclear ribonucleoprotein U-like protein 1 (Fragment)	HNRNPUL1	sp|Q9BUJ2|HNRL1_HUMAN Heterogeneous nuclear ribonucleoprotein U-like protein 1 OS=Homo sapiens OX=9606 GN=HNRNPUL1 PE=1 SV=2;tr|M0R3F1|M0R3F1_HUMAN Heterogeneous nuclear ribonucleoprotein U-like protein 1 (Fragment) OS=Homo sapiens OX=9606 GN=HNRNPUL1 PE=1	8	1	1	1	1.8	95.737	856	5.7499	0	1	0	1	0	1	0	1.8	32621000	0	32621000	694050	0	694050
Q13865	Q13865	Kinesin light chain	beta-kinesin	tr|Q13865|Q13865_HUMAN Kinesin light chain OS=Homo sapiens OX=9606 GN=beta-kinesin PE=4 SV=1	1	1	1	1	91.7	1.2745	12	5.7495	0	1	0	1	0	1	0	91.7	0	0	0	0	0	0
Q7L5N7	Q7L5N7	Lysophosphatidylcholine acyltransferase 2	LPCAT2	sp|Q7L5N7|PCAT2_HUMAN Lysophosphatidylcholine acyltransferase 2 OS=Homo sapiens OX=9606 GN=LPCAT2 PE=1 SV=1	1	1	1	1	3.1	60.207	544	5.749	0	1	0	1	0	1	0	3.1	2414000000	0	2414000000	75439000	0	75439000
P14625;Q96GW1;A0A7P0TBC2;Q59FC6;A0A7P0TAY2;A0A7P0T917;A0A087WT78;A0A7P0TAE1;H0YIV0;Q5CAQ5;V9HWP2;A0A7P0T823;A0A7P0TAT8	P14625;Q96GW1;A0A7P0TBC2;Q59FC6;A0A7P0TAY2;A0A7P0T917;A0A087WT78;A0A7P0TAE1;H0YIV0;Q5CAQ5;V9HWP2;A0A7P0T823;A0A7P0TAT8	Endoplasmin;HSP90B1 protein;	HSP90B1;	sp|P14625|ENPL_HUMAN Endoplasmin OS=Homo sapiens OX=9606 GN=HSP90B1 PE=1 SV=1;tr|Q96GW1|Q96GW1_HUMAN HSP90B1 protein OS=Homo sapiens OX=9606 GN=HSP90B1 PE=1 SV=1;tr|A0A7P0TBC2|A0A7P0TBC2_HUMAN Endoplasmin OS=Homo sapiens OX=9606 GN=HSP90B1 PE=1 SV=1;tr|Q59	13	1	1	1	1.6	92.468	803	5.7376	0	1	0	1	0	1	0	1.6	0	0	0	0	0	0
Q8NB16;I3L2T9;Q5JPC5	Q8NB16;I3L2T9;Q5JPC5	Mixed lineage kinase domain-like protein;Mixed lineage kinase domain-like protein (Fragment);	MLKL;	sp|Q8NB16|MLKL_HUMAN Mixed lineage kinase domain-like protein OS=Homo sapiens OX=9606 GN=MLKL PE=1 SV=1;tr|I3L2T9|I3L2T9_HUMAN Mixed lineage kinase domain-like protein (Fragment) OS=Homo sapiens OX=9606 GN=MLKL PE=1 SV=1;tr|Q5JPC5|Q5JPC5_HUMAN Uncharacteri	3	1	1	1	1.5	54.478	471	5.7369	0	1	0	1	0	1	0	1.5	60020000	0	60020000	1765300	0	1765300
Q9P2E9;B3KSG1;A0A087WU26;F8W7S5;A1A5C5;A1A5C4;A0A087WVV2;A7BI36	Q9P2E9;B3KSG1;A0A087WU26;F8W7S5;A1A5C5;A1A5C4;A0A087WVV2;A7BI36	Ribosome-binding protein 1;cDNA FLJ36146 fis, clone TESTI2025117, highly similar to Ribosome-binding protein 1;	RRBP1;	sp|Q9P2E9|RRBP1_HUMAN Ribosome-binding protein 1 OS=Homo sapiens OX=9606 GN=RRBP1 PE=1 SV=5;tr|B3KSG1|B3KSG1_HUMAN cDNA FLJ36146 fis, clone TESTI2025117, highly similar to Ribosome-binding protein 1 OS=Homo sapiens OX=9606 PE=2 SV=1;tr|A0A087WU26|A0A087WU2	8	1	1	1	1.2	152.45	1410	5.7369	0	1	0	1	0	1	0	1.2	18930000	0	18930000	176920	0	176920
Q0D2K0	Q0D2K0	Magnesium transporter NIPA4	NIPAL4	sp|Q0D2K0|NIPA4_HUMAN Magnesium transporter NIPA4 OS=Homo sapiens OX=9606 GN=NIPAL4 PE=1 SV=4	1	1	1	1	1.7	44.004	404	5.7298	0	1	0	1	0	1	0	1.7	942500000	0	942500000	62833000	0	62833000
E9PND8	E9PND8	PAK4-inhibitor INKA2 (Fragment)	INKA2	tr|E9PND8|E9PND8_HUMAN PAK4-inhibitor INKA2 (Fragment) OS=Homo sapiens OX=9606 GN=INKA2 PE=3 SV=8	1	1	1	1	8.8	19.904	181	5.7295	0	1	0	1	0	1	0	8.8	83949000	0	83949000	7631700	0	7631700
P19474	P19474	E3 ubiquitin-protein ligase TRIM21	TRIM21	sp|P19474|RO52_HUMAN E3 ubiquitin-protein ligase TRIM21 OS=Homo sapiens OX=9606 GN=TRIM21 PE=1 SV=1	1	1	1	1	1.9	54.169	475	5.7269	0	1	0	1	0	1	0	1.9	49861000	0	49861000	1662000	0	1662000
P78527	P78527	DNA-dependent protein kinase catalytic subunit	PRKDC	sp|P78527|PRKDC_HUMAN DNA-dependent protein kinase catalytic subunit OS=Homo sapiens OX=9606 GN=PRKDC PE=1 SV=3	1	1	1	1	0.4	469.08	4128	5.7226	0	1	0	1	0	1	0	0.4	12236000	0	12236000	49941	0	49941
Q01826;A0A087WW22;C9JGL9;A0A087WW75;C9IZC5;C9JP21;A0A024R2H1	Q01826;A0A087WW22;C9JGL9;A0A087WW75;C9IZC5;C9JP21;A0A024R2H1	DNA-binding protein SATB1;DNA-binding protein SATB1 (Fragment)	SATB1;	sp|Q01826|SATB1_HUMAN DNA-binding protein SATB1 OS=Homo sapiens OX=9606 GN=SATB1 PE=1 SV=1;tr|A0A087WW22|A0A087WW22_HUMAN DNA-binding protein SATB1 OS=Homo sapiens OX=9606 GN=SATB1 PE=1 SV=1;tr|C9JGL9|C9JGL9_HUMAN DNA-binding protein SATB1 (Fragment) OS=Ho	7	1	1	1	0.9	85.956	763	5.7215	0	1	0	1	0	1	0	0.9	4722900000	0	4722900000	124290000	0	124290000
A6NKG5;B9EK54	A6NKG5;B9EK54	Retrotransposon-like protein 1;RTL1 protein	RTL1	sp|A6NKG5|RTL1_HUMAN Retrotransposon-like protein 1 OS=Homo sapiens OX=9606 GN=RTL1 PE=3 SV=3;tr|B9EK54|B9EK54_HUMAN RTL1 protein OS=Homo sapiens OX=9606 GN=RTL1 PE=2 SV=1	2	1	1	1	2.7	155.05	1358	5.7198	0	1	0	1	0	1	0	2.7	81683000	0	81683000	1166900	0	1166900
Q8IWT3;E9PEZ1	Q8IWT3;E9PEZ1	Cullin-9	CUL9	sp|Q8IWT3|CUL9_HUMAN Cullin-9 OS=Homo sapiens OX=9606 GN=CUL9 PE=1 SV=2;tr|E9PEZ1|E9PEZ1_HUMAN Cullin-9 OS=Homo sapiens OX=9606 GN=CUL9 PE=1 SV=1	2	1	1	1	0.7	281.23	2517	5.718	0	1	0	1	0	1	0	0.7	1205300	0	1205300	9200.9	0	9200.9
Q9P0W8;G3V3D2;G3V5V8;G3V5H6;G3V2V4;G3V287;G3V4A9;G3V2E1;B3KP74;A8KAE2;Q6FI63;A8K3L6;V9HVY9;A0A384MEC0	Q9P0W8;G3V3D2;G3V5V8;G3V5H6;G3V2V4;G3V287;G3V4A9;G3V2E1;B3KP74;A8KAE2;Q6FI63;A8K3L6;V9HVY9;A0A384MEC0	Spermatogenesis-associated protein 7;	SPATA7;	sp|Q9P0W8|SPAT7_HUMAN Spermatogenesis-associated protein 7 OS=Homo sapiens OX=9606 GN=SPATA7 PE=1 SV=3;tr|G3V3D2|G3V3D2_HUMAN Spermatogenesis-associated protein 7 OS=Homo sapiens OX=9606 GN=SPATA7 PE=1 SV=1;tr|G3V5V8|G3V5V8_HUMAN Spermatogenesis-associated	14	1	1	1	1.2	67.718	599	5.7131	0	1	0	1	0	1	0	1.2	133690000	0	133690000	2906300	0	2906300
Q9P219	Q9P219	Protein Daple	CCDC88C	sp|Q9P219|DAPLE_HUMAN Protein Daple OS=Homo sapiens OX=9606 GN=CCDC88C PE=1 SV=3	1	1	1	1	0.5	228.23	2028	5.7122	0	1	0	1	0	1	0	0.5	5896800	0	5896800	42120	0	42120
P31277	P31277	Homeobox protein Hox-D11	HOXD11	sp|P31277|HXD11_HUMAN Homeobox protein Hox-D11 OS=Homo sapiens OX=9606 GN=HOXD11 PE=3 SV=3	1	1	1	1	2.4	35.197	338	5.7082	0	1	0	1	0	1	0	2.4	209370000	0	209370000	16105000	0	16105000
Q6ZR43	Q6ZR43	cDNA FLJ46673 fis, clone TRACH3009061, weakly similar to ATP-binding cassette, sub-family A, member 1		tr|Q6ZR43|Q6ZR43_HUMAN cDNA FLJ46673 fis, clone TRACH3009061, weakly similar to ATP-binding cassette, sub-family A, member 1 OS=Homo sapiens OX=9606 PE=2 SV=1	1	1	1	1	1.5	88.751	788	5.7058	0	1	0	1	0	1	0	1.5	84809000	0	84809000	2019300	0	2019300
B4DHC8	B4DHC8	cDNA FLJ59622		tr|B4DHC8|B4DHC8_HUMAN cDNA FLJ59622 OS=Homo sapiens OX=9606 PE=2 SV=1	1	1	1	1	3.1	42.389	391	5.6991	1	0	1	0	1	0	3.1	0	0	0	0	0	0	0
P84090;G3V279;A0A024R6D4	P84090;G3V279;A0A024R6D4	Enhancer of rudimentary homolog	ERH;	sp|P84090|ERH_HUMAN Enhancer of rudimentary homolog OS=Homo sapiens OX=9606 GN=ERH PE=1 SV=1;tr|G3V279|G3V279_HUMAN Enhancer of rudimentary homolog OS=Homo sapiens OX=9606 GN=ERH PE=1 SV=1;tr|A0A024R6D4|A0A024R6D4_HUMAN Enhancer of rudimentary homolog OS=H	3	1	1	1	10.6	12.259	104	5.6986	0	1	0	1	0	1	0	10.6	15144000	0	15144000	2524000	0	2524000
Q8WUJ3	Q8WUJ3	Cell migration-inducing and hyaluronan-binding protein	CEMIP	sp|Q8WUJ3|CEMIP_HUMAN Cell migration-inducing and hyaluronan-binding protein OS=Homo sapiens OX=9606 GN=CEMIP PE=1 SV=2	1	1	1	1	0.5	153	1361	5.6977	0	1	0	1	0	1	0	0.5	19066000	0	19066000	232510	0	232510
B7Z9B3	B7Z9B3	cDNA FLJ51614, highly similar to Zinc finger protein 619		tr|B7Z9B3|B7Z9B3_HUMAN cDNA FLJ51614, highly similar to Zinc finger protein 619 OS=Homo sapiens OX=9606 PE=2 SV=1	1	1	1	1	7.1	58.769	518	5.692	0	1	0	1	0	1	0	7.1	52875000	0	52875000	1468800	0	1468800
Q9HAT5;Q9HAT6	Q9HAT5;Q9HAT6	Calcium channel alpha12.2 subunit (Fragment)	CACNA1B	tr|Q9HAT5|Q9HAT5_HUMAN Calcium channel alpha12.2 subunit (Fragment) OS=Homo sapiens OX=9606 GN=CACNA1B PE=4 SV=1;tr|Q9HAT6|Q9HAT6_HUMAN Calcium channel alpha12.2 subunit (Fragment) OS=Homo sapiens OX=9606 GN=CACNA1B PE=4 SV=1	2	1	1	1	13.8	8.8467	80	5.6863	1	0	1	0	1	0	13.8	0	0	0	0	0	0	0
P02008;Q1W6G9	P02008;Q1W6G9	Hemoglobin subunit zeta	HBZ	sp|P02008|HBAZ_HUMAN Hemoglobin subunit zeta OS=Homo sapiens OX=9606 GN=HBZ PE=1 SV=2;tr|Q1W6G9|Q1W6G9_HUMAN Hemoglobin subunit zeta OS=Homo sapiens OX=9606 GN=HBZ PE=3 SV=1	2	1	1	1	7.7	15.637	142	5.6861	0	1	0	1	0	1	0	7.7	6519900000	0	6519900000	592720000	0	592720000
Q9C0I9;A0A140VJN2;B3KUK5	Q9C0I9;A0A140VJN2;B3KUK5	Leucine-rich repeat-containing protein 27;Testicular tissue protein Li 108;	LRRC27;	sp|Q9C0I9|LRC27_HUMAN Leucine-rich repeat-containing protein 27 OS=Homo sapiens OX=9606 GN=LRRC27 PE=1 SV=2;tr|A0A140VJN2|A0A140VJN2_HUMAN Testicular tissue protein Li 108 OS=Homo sapiens OX=9606 PE=2 SV=1;tr|B3KUK5|B3KUK5_HUMAN cDNA FLJ40099 fis, clone TE	3	1	1	1	1.3	60.089	530	5.6839	0	1	0	1	0	1	0	1.3	62579000	0	62579000	1840500	0	1840500
O95816;B3KM36;B3KN59	O95816;B3KM36;B3KN59	BAG family molecular chaperone regulator 2;cDNA FLJ10153 fis, clone HEMBA1003417, highly similar to BAG family molecular chaperone regulator 2	BAG2;	sp|O95816|BAG2_HUMAN BAG family molecular chaperone regulator 2 OS=Homo sapiens OX=9606 GN=BAG2 PE=1 SV=1;tr|B3KM36|B3KM36_HUMAN cDNA FLJ10153 fis, clone HEMBA1003417, highly similar to BAG family molecular chaperone regulator 2 OS=Homo sapiens OX=9606 PE=	3	1	1	1	5.2	23.772	211	5.6781	0	1	0	1	0	1	0	5.2	17571000	0	17571000	1098200	0	1098200
Q9Y320;B2R7I0	Q9Y320;B2R7I0	Thioredoxin-related transmembrane protein 2;Thioredoxin domain-containing protein 14	TMX2;	sp|Q9Y320|TMX2_HUMAN Thioredoxin-related transmembrane protein 2 OS=Homo sapiens OX=9606 GN=TMX2 PE=1 SV=1;tr|B2R7I0|B2R7I0_HUMAN Thioredoxin domain-containing protein 14 OS=Homo sapiens OX=9606 PE=2 SV=1	2	1	1	1	5.7	34.037	296	5.6777	0	1	0	1	0	1	0	5.7	23721000	0	23721000	1317800	0	1317800
P34931;B4DXY3;Q53FA3;B2RCQ9;A0A1U9X7X9;A0A1U9X7X4;A0A1U9X7W7;B4DI54	P34931;B4DXY3;Q53FA3;B2RCQ9;A0A1U9X7X9;A0A1U9X7X4;A0A1U9X7W7;B4DI54	Heat shock 70 kDa protein 1-like;cDNA FLJ56517, highly similar to Heat shock 70 kDa protein 1L;	HSPA1L;	sp|P34931|HS71L_HUMAN Heat shock 70 kDa protein 1-like OS=Homo sapiens OX=9606 GN=HSPA1L PE=1 SV=2;tr|B4DXY3|B4DXY3_HUMAN cDNA FLJ56517, highly similar to Heat shock 70 kDa protein 1L OS=Homo sapiens OX=9606 PE=2 SV=1;tr|Q53FA3|Q53FA3_HUMAN HSPA1L (Fragmen	8	1	1	1	2.3	70.374	641	5.676	0	1	0	1	0	1	0	2.3	25662000	0	25662000	641550	0	641550
Q09472;Q7Z6C1;A0A669KB12	Q09472;Q7Z6C1;A0A669KB12	Histone acetyltransferase p300;Histone acetyltransferase (Fragment);	EP300;	sp|Q09472|EP300_HUMAN Histone acetyltransferase p300 OS=Homo sapiens OX=9606 GN=EP300 PE=1 SV=2;tr|Q7Z6C1|Q7Z6C1_HUMAN Histone acetyltransferase (Fragment) OS=Homo sapiens OX=9606 GN=EP300 PE=2 SV=1;tr|A0A669KB12|A0A669KB12_HUMAN Histone acetyltransferase	3	1	1	1	0.7	264.16	2414	5.6735	1	0	1	0	1	0	0.7	0	169390	169390	0	2040.8	2040.8	0
Q99442;F8WF48;F8WCJ7;B4DGB0;A0JLN5;R9WWI7	Q99442;F8WF48;F8WCJ7;B4DGB0;A0JLN5;R9WWI7	Translocation protein SEC62	SEC62;	sp|Q99442|SEC62_HUMAN Translocation protein SEC62 OS=Homo sapiens OX=9606 GN=SEC62 PE=1 SV=1;tr|F8WF48|F8WF48_HUMAN Translocation protein SEC62 OS=Homo sapiens OX=9606 GN=SEC62 PE=1 SV=1;tr|F8WCJ7|F8WCJ7_HUMAN Translocation protein SEC62 OS=Homo sapiens OX	6	1	1	1	2.3	45.861	399	5.6716	0	1	0	1	0	1	0	2.3	314430000	0	314430000	15721000	0	15721000
Q15139;F8WBA3;Q1KKQ2	Q15139;F8WBA3;Q1KKQ2	Serine/threonine-protein kinase D1;Serine/threonine-protein kinase	PRKD1;	sp|Q15139|KPCD1_HUMAN Serine/threonine-protein kinase D1 OS=Homo sapiens OX=9606 GN=PRKD1 PE=1 SV=2;tr|F8WBA3|F8WBA3_HUMAN Serine/threonine-protein kinase OS=Homo sapiens OX=9606 GN=PRKD1 PE=1 SV=1;tr|Q1KKQ2|Q1KKQ2_HUMAN Serine/threonine-protein kinase OS=	3	1	1	1	2	101.7	912	5.6709	1	0	1	0	1	0	2	0	217680	217680	0	5581.6	5581.6	0
Q96N15	Q96N15	cDNA FLJ31568 fis, clone NT2RI2001595	FLJ31568	tr|Q96N15|Q96N15_HUMAN cDNA FLJ31568 fis, clone NT2RI2001595 OS=Homo sapiens OX=9606 GN=FLJ31568 PE=2 SV=1	1	1	1	1	21.6	17.471	167	5.6705	0	1	0	1	0	1	0	21.6	61592000	0	61592000	6843500	0	6843500
I3L461	I3L461	Serine/threonine-protein kinase LMTK1 (Fragment)	AATK	tr|I3L461|I3L461_HUMAN Serine/threonine-protein kinase LMTK1 (Fragment) OS=Homo sapiens OX=9606 GN=AATK PE=4 SV=1	1	1	1	1	16.2	10.976	105	5.6691	0	1	0	1	0	1	0	16.2	27248000	0	27248000	6812000	0	6812000
Q5VYJ5;U5GXS0	Q5VYJ5;U5GXS0	MAM and LDL-receptor class A domain-containing protein 1;MAM and LDL-receptor class A domain-containing protein 1 (Fragment)	MALRD1	sp|Q5VYJ5|MALR1_HUMAN MAM and LDL-receptor class A domain-containing protein 1 OS=Homo sapiens OX=9606 GN=MALRD1 PE=1 SV=4;tr|U5GXS0|U5GXS0_HUMAN MAM and LDL-receptor class A domain-containing protein 1 (Fragment) OS=Homo sapiens OX=9606 GN=MALRD1 PE=4 SV=	2	1	1	1	0.6	241.01	2156	5.6676	1	0	1	0	1	0	0.6	0	0	0	0	0	0	0
A0A0D9SG83;A0A0D9SG37;H3BTG2	A0A0D9SG83;A0A0D9SG37;H3BTG2	Testis-expressed protein 46 (Fragment);Testis-expressed protein 46;	TEX46;	tr|A0A0D9SG83|A0A0D9SG83_HUMAN Testis-expressed protein 46 (Fragment) OS=Homo sapiens OX=9606 GN=TEX46 PE=1 SV=1;tr|A0A0D9SG37|A0A0D9SG37_HUMAN Testis-expressed protein 46 OS=Homo sapiens OX=9606 GN=TEX46 PE=1 SV=1;sp|H3BTG2|TEX46_HUMAN Testis-expressed pr	3	1	1	1	12.2	16.945	147	5.6668	0	1	0	1	0	1	0	12.2	11546000	0	11546000	1443300	0	1443300
P36542;B4DFE6;B4DL14;Q8TAS0	P36542;B4DFE6;B4DL14;Q8TAS0	ATP synthase subunit gamma, mitochondrial;cDNA FLJ59861, highly similar to ATP synthase gamma chain, mitochondrial;	ATP5F1C;	sp|P36542|ATPG_HUMAN ATP synthase subunit gamma, mitochondrial OS=Homo sapiens OX=9606 GN=ATP5F1C PE=1 SV=1;tr|B4DFE6|B4DFE6_HUMAN cDNA FLJ59861, highly similar to ATP synthase gamma chain, mitochondrial OS=Homo sapiens OX=9606 PE=2 SV=1;tr|B4DL14|B4DL14_H	4	1	1	1	4	32.996	298	5.665	0	1	0	1	0	1	0	4	9239200	0	9239200	543480	0	543480
C9JKI3;Q7Z4F3;A0A024R757	C9JKI3;Q7Z4F3;A0A024R757	Caveolin (Fragment);Caveolin	CAV1;	tr|C9JKI3|C9JKI3_HUMAN Caveolin (Fragment) OS=Homo sapiens OX=9606 GN=CAV1 PE=1 SV=1;tr|Q7Z4F3|Q7Z4F3_HUMAN Caveolin OS=Homo sapiens OX=9606 PE=2 SV=1;tr|A0A024R757|A0A024R757_HUMAN Caveolin OS=Homo sapiens OX=9606 GN=CAV1 PE=3 SV=1	3	1	1	1	5.1	15.928	138	5.663	0	1	0	1	0	1	0	5.1	18511000	0	18511000	2313800	0	2313800
A0A1B0GV62	A0A1B0GV62	Uncharacterized protein C2orf92 (Fragment)	C2orf92	tr|A0A1B0GV62|A0A1B0GV62_HUMAN Uncharacterized protein C2orf92 (Fragment) OS=Homo sapiens OX=9606 GN=C2orf92 PE=4 SV=1	1	1	1	1	94.9	4.1868	39	5.6598	0	1	0	1	0	1	0	94.9	57739000	0	57739000
Q9P2P1	Q9P2P1	Protein NYNRIN	NYNRIN	sp|Q9P2P1|NYNRI_HUMAN Protein NYNRIN OS=Homo sapiens OX=9606 GN=NYNRIN PE=2 SV=3	1	1	1	1	0.9	208.36	1898	5.6597	0	1	0	1	0	1	0	0.9	1677200	0	1677200	15675	0	15675
Q96J77	Q96J77	Tumor protein D55	TPD52L3	sp|Q96J77|TPD55_HUMAN Tumor protein D55 OS=Homo sapiens OX=9606 GN=TPD52L3 PE=1 SV=2	1	1	1	1	7.9	15.503	140	5.658	0	1	0	1	0	1	0	7.9	7282700	0	7282700	1040400	0	1040400
H0Y439	H0Y439	DNA-directed RNA polymerases I, II, and III subunit RPABC2 (Fragment)	POLR2F	tr|H0Y439|H0Y439_HUMAN DNA-directed RNA polymerases I, II, and III subunit RPABC2 (Fragment) OS=Homo sapiens OX=9606 GN=POLR2F PE=4 SV=1	1	1	1	1	20.4	9.7472	93	5.6578	1	0	1	0	1	0	20.4	0	73456	73456	0	12243	12243	0
P53007;B4DP62;Q6LAP8;D9HTE9	P53007;B4DP62;Q6LAP8;D9HTE9	Tricarboxylate transport protein, mitochondrial;Solute carrier family 25 (Mitochondrial carrier citrate transporter), member 1, isoform CRA_b	SLC25A1;	sp|P53007|TXTP_HUMAN Tricarboxylate transport protein, mitochondrial OS=Homo sapiens OX=9606 GN=SLC25A1 PE=1 SV=2;tr|B4DP62|B4DP62_HUMAN Solute carrier family 25 (Mitochondrial carrier citrate transporter), member 1, isoform CRA_b OS=Homo sapiens OX=9606 G	4	1	1	1	3.5	34.012	311	5.6555	0	1	0	1	0	1	0	3.5	0	0	0	0	0	0
D3VVP5	D3VVP5	Ubiquitinyl hydrolase 1 (Fragment)	ATXN3	tr|D3VVP5|D3VVP5_HUMAN Ubiquitinyl hydrolase 1 (Fragment) OS=Homo sapiens OX=9606 GN=ATXN3 PE=2 SV=1	1	1	1	1	2.3	46.26	395	5.654	0	1	0	1	0	1	0	2.3	37952000	0	37952000	1897600	0	1897600
A6H8Y1;H7C5U4;B1WB49;A0A0G2JNU3	A6H8Y1;H7C5U4;B1WB49;A0A0G2JNU3	Transcription factor TFIIIB component B homolog;Transcription factor TFIIIB component B homolog (Fragment);	BDP1;	sp|A6H8Y1|BDP1_HUMAN Transcription factor TFIIIB component B homolog OS=Homo sapiens OX=9606 GN=BDP1 PE=1 SV=3;tr|H7C5U4|H7C5U4_HUMAN Transcription factor TFIIIB component B homolog (Fragment) OS=Homo sapiens OX=9606 GN=BDP1 PE=1 SV=1;tr|B1WB49|B1WB49_	4	1	1	1	1.4	293.88	2624	5.653	0	1	0	1	0	1	0	1.4	277640000	0	277640000	1983200	0	1983200
P05198;Q53XC0	P05198;Q53XC0	Eukaryotic translation initiation factor 2 subunit 1	EIF2S1	sp|P05198|IF2A_HUMAN Eukaryotic translation initiation factor 2 subunit 1 OS=Homo sapiens OX=9606 GN=EIF2S1 PE=1 SV=3;tr|Q53XC0|Q53XC0_HUMAN Eukaryotic translation initiation factor 2 subunit 1 OS=Homo sapiens OX=9606 GN=EIF2S1 PE=2 SV=1	2	1	1	1	3.8	36.112	315	5.6529	0	1	0	1	0	1	0	3.8	15878000	0	15878000	721730	0	721730
P62249;M0QX76;M0R1M5;M0R3H0;B4DP32;M0R210;Q6IPX4	P62249;M0QX76;M0R1M5;M0R3H0;B4DP32;M0R210;Q6IPX4	40S ribosomal protein S16;40S ribosomal protein S16 (Fragment)	RPS16;	sp|P62249|RS16_HUMAN 40S ribosomal protein S16 OS=Homo sapiens OX=9606 GN=RPS16 PE=1 SV=2;tr|M0QX76|M0QX76_HUMAN 40S ribosomal protein S16 (Fragment) OS=Homo sapiens OX=9606 GN=RPS16 PE=1 SV=1;tr|M0R1M5|M0R1M5_HUMAN 40S ribosomal protein S16 (Fragment) OS=	7	1	1	1	4.8	16.445	146	5.6524	0	1	0	1	0	1	0	4.8	20691000	0	20691000	1724300	0	1724300
Q96HF0	Q96HF0	HCG2019562	hCG_2019562	tr|Q96HF0|Q96HF0_HUMAN HCG2019562 OS=Homo sapiens OX=9606 GN=hCG_2019562 PE=2 SV=1	1	1	1	1	44	3.0025	25	5.6515	1	0	1	0	1	0	44	0	0	0	0	0	0	0
Q16739;A0A024R157	Q16739;A0A024R157	Ceramide glucosyltransferase;UDP-glucose ceramide glucosyltransferase	UGCG	sp|Q16739|CEGT_HUMAN Ceramide glucosyltransferase OS=Homo sapiens OX=9606 GN=UGCG PE=1 SV=1;tr|A0A024R157|A0A024R157_HUMAN UDP-glucose ceramide glucosyltransferase OS=Homo sapiens OX=9606 GN=UGCG PE=3 SV=1	2	1	1	1	1.8	44.853	394	5.6513	0	1	0	1	0	1	0	1.8	342840000	0	342840000	17142000	0	17142000
Q9UBV8;A0A384MQX5	Q9UBV8;A0A384MQX5	Peflin;Epididymis secretory sperm binding protein	PEF1	sp|Q9UBV8|PEF1_HUMAN Peflin OS=Homo sapiens OX=9606 GN=PEF1 PE=1 SV=1;tr|A0A384MQX5|A0A384MQX5_HUMAN Epididymis secretory sperm binding protein OS=Homo sapiens OX=9606 GN=PEF1 PE=2 SV=1	2	1	1	1	5.6	30.381	284	5.6504	1	0	1	0	1	0	5.6	0	4264100	4264100	0	473790	473790	0
E5RJZ9	E5RJZ9	KH domain-containing, RNA-binding, signal transduction-associated protein 3 (Fragment)	KHDRBS3	tr|E5RJZ9|E5RJZ9_HUMAN KH domain-containing, RNA-binding, signal transduction-associated protein 3 (Fragment) OS=Homo sapiens OX=9606 GN=KHDRBS3 PE=1 SV=1	1	1	1	1	4.2	29.48	265	5.6504	0	1	0	1	0	1	0	4.2	529370000	0	529370000	33085000	0	33085000
V9GYE2	V9GYE2	Coiled-coil domain-containing protein 24	CCDC24	tr|V9GYE2|V9GYE2_HUMAN Coiled-coil domain-containing protein 24 OS=Homo sapiens OX=9606 GN=CCDC24 PE=4 SV=1	1	1	1	1	16.7	11.135	96	5.6504	1	0	1	0	1	0	16.7	0	78643	78643	0	11235	11235	0
A1IGU5;B4DUA3	A1IGU5;B4DUA3	Rho guanine nucleotide exchange factor 37;cDNA FLJ50067, weakly similar to Dynamin-binding protein	ARHGEF37;	sp|A1IGU5|ARH37_HUMAN Rho guanine nucleotide exchange factor 37 OS=Homo sapiens OX=9606 GN=ARHGEF37 PE=2 SV=2;tr|B4DUA3|B4DUA3_HUMAN cDNA FLJ50067, weakly similar to Dynamin-binding protein OS=Homo sapiens OX=9606 PE=2 SV=1	2	1	1	1	1.5	76.277	675	5.6486	0	1	0	1	0	1	0	1.5	348970000	0	348970000	8115600	0	8115600
P06396;B3KS49;B7Z4U6;B7Z2X4;B7Z992;A0A0A0MS51;B7Z9A0;B7Z6N2;A0A0A0MT01;A0A384MEF1	P06396;B3KS49;B7Z4U6;B7Z2X4;B7Z992;A0A0A0MS51;B7Z9A0;B7Z6N2;A0A0A0MT01;A0A384MEF1	Gelsolin;Actin-depolymerizing factor;	GSN;	sp|P06396|GELS_HUMAN Gelsolin OS=Homo sapiens OX=9606 GN=GSN PE=1 SV=1;tr|B3KS49|B3KS49_HUMAN Actin-depolymerizing factor OS=Homo sapiens OX=9606 PE=2 SV=1;tr|B7Z4U6|B7Z4U6_HUMAN Actin-depolymerizing factor OS=Homo sapiens OX=9606 PE=2 SV=1;tr|B7Z2X4|B7Z2X	10	1	1	1	1.4	85.696	782	5.6449	0	1	0	1	0	1	0	1.4	71296000	0	71296000	1828100	0	1828100
A2NKM6	A2NKM6	NANUC-1 heavy chain (Fragment)		tr|A2NKM6|A2NKM6_HUMAN NANUC-1 heavy chain (Fragment) OS=Homo sapiens OX=9606 PE=2 SV=1	1	1	1	1	13.2	13.103	121	5.6447	0	1	0	1	0	1	0	13.2	45559000	0	45559000	5694800	0	5694800
B7Z983	B7Z983	cDNA FLJ53531, highly similar to Tetratricopeptide repeat protein 3		tr|B7Z983|B7Z983_HUMAN cDNA FLJ53531, highly similar to Tetratricopeptide repeat protein 3 OS=Homo sapiens OX=9606 PE=2 SV=1	1	1	1	1	1.8	42.365	389	5.644	0	1	0	1	0	1	0	1.8	407460000	0	407460000	22637000	0	22637000
P08240;Q6IAX9	P08240;Q6IAX9	Signal recognition particle receptor subunit alpha;SRPR protein	SRPRA;SRPR	sp|P08240|SRPRA_HUMAN Signal recognition particle receptor subunit alpha OS=Homo sapiens OX=9606 GN=SRPRA PE=1 SV=2;tr|Q6IAX9|Q6IAX9_HUMAN SRPR protein OS=Homo sapiens OX=9606 GN=SRPR PE=2 SV=1	2	1	1	1	1.9	69.81	638	5.6437	0	1	0	1	0	1	0	1.9	1196100000	0	1196100000	27817000	0	27817000
D7GNN1	D7GNN1	MHC class II antigen (Fragment)	HLA-DRB9	tr|D7GNN1|D7GNN1_HUMAN MHC class II antigen (Fragment) OS=Homo sapiens OX=9606 GN=HLA-DRB9 PE=4 SV=1	1	1	1	1	15.7	10.48	89	5.643	0	1	0	1	0	1	0	15.7	114550000	0	114550000	12728000	0	12728000
Q9UQD0;Q9P2Q6;A0A590UK43	Q9UQD0;Q9P2Q6;A0A590UK43	Sodium channel protein type 8 subunit alpha;Sodium channel protein (Fragment);	SCN8A;	sp|Q9UQD0|SCN8A_HUMAN Sodium channel protein type 8 subunit alpha OS=Homo sapiens OX=9606 GN=SCN8A PE=1 SV=1;tr|Q9P2Q6|Q9P2Q6_HUMAN Sodium channel protein (Fragment) OS=Homo sapiens OX=9606 GN=SCN8A PE=3 SV=1;tr|A0A590UK43|A0A590UK43_HUMAN Sodium channel p	3	1	1	1	0.5	225.28	1980	5.6423	0	1	0	1	0	1	0	0.5	18626000	0	18626000	245080	0	245080
A6NDB9;A0A590UJ36	A6NDB9;A0A590UJ36	Paralemmin-3	PALM3	sp|A6NDB9|PALM3_HUMAN Paralemmin-3 OS=Homo sapiens OX=9606 GN=PALM3 PE=1 SV=2;tr|A0A590UJ36|A0A590UJ36_HUMAN Paralemmin-3 OS=Homo sapiens OX=9606 GN=PALM3 PE=1 SV=1	2	1	1	1	1.5	71.695	673	5.6399	0	1	0	1	0	1	0	1.5	43357000	0	43357000	1141000	0	1141000
O95954;A0A0G2JQF2;B7WPK3;D3DSM8	O95954;A0A0G2JQF2;B7WPK3;D3DSM8	Formimidoyltransferase-cyclodeaminase;Formimidoyltransferase-cyclodeaminase (Fragment);	FTCD;	sp|O95954|FTCD_HUMAN Formimidoyltransferase-cyclodeaminase OS=Homo sapiens OX=9606 GN=FTCD PE=1 SV=2;tr|A0A0G2JQF2|A0A0G2JQF2_HUMAN Formimidoyltransferase-cyclodeaminase (Fragment) OS=Homo sapiens OX=9606 GN=FTCD PE=1 SV=1;tr|B7WPK3|B7WPK3_HUMAN Formimidoy	4	1	1	1	1.8	58.926	541	-2	0	1	0	1	0	1	0	1.8	128350000	0	128350000	3889300	0	3889300
Q8IWR0;Q9NXC8;I3L2K5	Q8IWR0;Q9NXC8;I3L2K5	Zinc finger CCCH domain-containing protein 7A;cDNA FLJ20318 fis, clone HEP08704 (Fragment);	ZC3H7A;	sp|Q8IWR0|Z3H7A_HUMAN Zinc finger CCCH domain-containing protein 7A OS=Homo sapiens OX=9606 GN=ZC3H7A PE=1 SV=1;tr|Q9NXC8|Q9NXC8_HUMAN cDNA FLJ20318 fis, clone HEP08704 (Fragment) OS=Homo sapiens OX=9606 PE=2 SV=1;tr|I3L2K5|I3L2K5_HUMAN Zinc finger CCCH do	3	1	1	1	1	110.54	971	-2	0	1	0	1	0	1	0	1	500200000	0	500200000	9619200	0	9619200
Q9Y2K3;B3KP05	Q9Y2K3;B3KP05	Myosin-15;cDNA FLJ30874 fis, clone FEBRA2004329, moderately similar to MYOSIN HEAVY CHAIN, CARDIAC MUSCLE ISOFORM	MYH15;	sp|Q9Y2K3|MYH15_HUMAN Myosin-15 OS=Homo sapiens OX=9606 GN=MYH15 PE=1 SV=5;tr|B3KP05|B3KP05_HUMAN cDNA FLJ30874 fis, clone FEBRA2004329, moderately similar to MYOSIN HEAVY CHAIN, CARDIAC MUSCLE ISOFORM OS=Homo sapiens OX=9606 PE=2 SV=1	2	1	1	1	0.7	224.62	1946	-2	0	1	0	1	0	1	0	0.7	61598000	0	61598000	509070	0	509070
